# Supplementary material for: Analysis of Human Faecal Host Proteins: Responsiveness to 10-Week Dietary Intervention Modifying Dietary Protein Intake in Elderly Males
Source: Front Nutr. 2021 Jan 13;7:595905. doi: 10.3389/fnut.2020.595905 (PMC7838370; doi:10.3389/fnut.2020.595905)
Supplement: Supplementary file 1 [file Table_1.XLSX]

## Sheet: WA-07
Group	Sample	Accession	Protein	MW [kDa]	Score	Peptides	sequence coverage [%]	RMS90 [ppm]
2RDA	WA-07	UNC80	Protein unc-80 homolog	363.2	81.5	1	0.7	10.80
2RDA	WA-07	MYO5A	Unconventional myosin-Va	215.3	89.9	1	0.4	224.94
2RDA	WA-07	GP179	Probable G-protein coupled receptor 179	257.2	105.8	1	0.3	81.25
2RDA	WA-07	FANCI	Fanconi anemia group I protein	149.2	88.9	1	0.7	112.61
2RDA	WA-07	PLXB1	Plexin-B1	232.2	80.1	1	0.5	204.04
2RDA	WA-07	MYO5B	Unconventional myosin-Vb	213.5	98.1	1	0.5	15.75
2RDA	WA-07	PER3	Period circadian protein homolog 3	131.8	80.4	1	1.3	67.70
2RDA	WA-07	AKAP5	A-kinase anchor protein 5	47.1	107.0	1	3.3	1.01
2RDA	WA-07	KAT6B	Histone acetyltransferase KAT6B	231.2	81.7	1	0.5	99.28
2RDA	WA-07	VP13B	Vacuolar protein sorting-associated protein 13B	448.4	85.2	1	0.4	90.76
2RDA	WA-07	ZMYM4	Zinc finger MYM-type protein 4	172.7	80.5	1	0.5	5.18
2RDA	WA-07	SYNJ1	Synaptojanin-1	173.0	82.1	1	0.6	3.70
2RDA	WA-07	CC120	Coiled-coil domain-containing protein 120	67.5	87.9	1	1.9	68.26
2RDA	WA-07	UTRO	Utrophin	394.2	82.2	1	0.6	105.96
2RDA	WA-07	M10L1	Putative helicase Mov10l1	135.2	90.6	1	1.3	34.77
2RDA	WA-07	CODA1	Collagen alpha-1(XIII) chain	69.9	116.8	1	1.5	239.87
2RDA	WA-07	TLN1	Talin-1	269.6	89.6	1	0.6	2.73
2RDA	WA-07	NCOA3	Nuclear receptor coactivator 3	155.2	88.7	1	1.3	77.53
2RDA	WA-07	JCAD	Junctional protein associated with coronary artery disease	148.3	90.6	1	0.7	109.15
2RDA	WA-07	TM131	Transmembrane protein 131	205.0	86.6	1	0.5	230.52
2RDA	WA-07	TNC18	Trinucleotide repeat-containing gene 18 protein	314.3	84.8	1	0.6	90.81
2RDA	WA-07	BCL9	B-cell CLL/lymphoma 9 protein	149.2	96.2	1	0.6	319.99
2RDA	WA-07	RPA2	DNA-directed RNA polymerase I subunit RPA2	128.1	88.4	1	1.2	92.14
2RDA	WA-07	GLI2	Zinc finger protein GLI2	167.7	97.0	1	0.4	6.20
2RDA	WA-07	ZMY15	Zinc finger MYND domain-containing protein 15	81.8	91.0	1	1.8	182.19
2RDA	WA-07	USP9X	Probable ubiquitin carboxyl-terminal hydrolase FAF-X	292.1	92.7	1	0.2	108.19
2RDA	WA-07	FAT1	Protocadherin Fat 1	506.0	84.5	1	0.4	20.94
2RDA	WA-07	EEA1	Early endosome antigen 1	162.4	95.2	1	0.5	241.67
2RDA	WA-07	CO8A2	Collagen alpha-2(VIII) chain	67.2	114.5	1	1.1	251.50
2RDA	WA-07	MAGC3	Melanoma-associated antigen C3	71.9	82.2	1	1.6	70.82
2RDA	WA-07	DDX46	Probable ATP-dependent RNA helicase DDX46	117.3	84.7	1	0.8	270.18
2RDA	WA-07	NSMA2	Sphingomyelin phosphodiesterase 3	71.0	103.9	1	1.1	168.84
2RDA	WA-07	CBPC6	Cytosolic carboxypeptidase 6	58.2	102.5	1	3.4	129.67
2RDA	WA-07	CENPE	Centromere-associated protein E	316.2	100.0	1	0.3	56.87
2RDA	WA-07	UBP42	Ubiquitin carboxyl-terminal hydrolase 42	145.3	81.9	1	0.7	25.59
2RDA	WA-07	COOA1	Collagen alpha-1(XXIV) chain	175.4	90.0	1	0.6	45.48
2RDA	WA-07	INP4A	Type I inositol 3,4-bisphosphate 4-phosphatase	109.9	80.1	1	0.7	139.92
2RDA	WA-07	CO4A5	Collagen alpha-5(IV) chain	160.9	108.1	1	0.5	132.17
2RDA	WA-07	FA47B	Protein FAM47B	73.9	91.4	1	2.3	171.46
2RDA	WA-07	GRIP1	Glutamate receptor-interacting protein 1	122.3	88.5	1	1.1	198.83
2RDA	WA-07	ZHX2	Zinc fingers and homeoboxes protein 2	92.2	88.4	1	1.4	202.49
2RDA	WA-07	MINT	Msx2-interacting protein	402.0	107.3	1	0.4	30.01
2RDA	WA-07	CP071	Uncharacterized protein C16orf71	55.6	81.6	1	1.5	35.34
2RDA	WA-07	DIDO1	Death-inducer obliterator 1	243.7	81.2	1	0.8	34.90
2RDA	WA-07	SCN2A	Sodium channel protein type 2 subunit alpha	227.8	95.5	1	0.2	414.83
2RDA	WA-07	CCDC7	Coiled-coil domain-containing protein 7	55.7	91.2	1	1.4	116.91
2RDA	WA-07	BD1L1	Biorientation of chromosomes in cell division protein 1-like 1	330.3	90.8	1	0.3	28.67
2RDA	WA-07	ERIC3	Glutamate-rich protein 3	168.4	98.7	1	1.2	33.42
2RDA	WA-07	MYH8	Myosin-8	222.6	82.0	1	0.4	43.64
2RDA	WA-07	TCOF	Treacle protein	152.0	104.9	1	0.6	159.71
2RDA	WA-07	WDR96	WD repeat-containing protein 96	191.9	94.6	1	0.4	115.09
2RDA	WA-07	KMT2D	Histone-lysine N-methyltransferase 2D	593.0	99.8	1	0.1	119.75
2RDA	WA-07	VP13A	Vacuolar protein sorting-associated protein 13A	360.0	84.2	1	0.3	16.16
2RDA	WA-07	DLG5	Disks large homolog 5	213.7	98.4	1	0.4	204.40
2RDA	WA-07	ARHGJ	Rho guanine nucleotide exchange factor 19	89.1	97.0	1	1.1	22.01
2RDA	WA-07	FGD6	FYVE, RhoGEF and PH domain-containing protein 6	160.7	86.3	1	0.5	150.81
2RDA	WA-07	KALRN	Kalirin	340.0	85.8	1	0.3	44.81
2RDA	WA-07	AHDC1	AT-hook DNA-binding motif-containing protein 1	168.2	94.9	1	0.4	277.53
2RDA	WA-07	ABCAD	ATP-binding cassette sub-family A member 13	575.8	97.5	1	0.4	47.09
2RDA	WA-07	MY18A	Unconventional myosin-XVIIIa	233.0	85.2	1	0.4	26.87
2RDA	WA-07	CAD23	Cadherin-23	369.3	97.1	1	0.3	182.76
2RDA	WA-07	COMA1	Collagen alpha-1(XXII) chain	161.0	102.3	1	1.3	61.88
2RDA	WA-07	NFRKB	Nuclear factor related to kappa-B-binding protein	138.9	86.7	1	1.3	159.26
2RDA	WA-07	SMC1A	Structural maintenance of chromosomes protein 1A	143.1	86.0	1	1.5	52.93
2RDA	WA-07	ABCA7	ATP-binding cassette sub-family A member 7	234.2	84.4	1	0.5	8.40
2RDA	WA-07	FLNA	Filamin-A	280.6	98.7	1	0.2	14.13
2RDA	WA-07	FUMH	Fumarate hydratase, mitochondrial	54.6	84.6	1	1.0	55.02
2RDA	WA-07	SUCO	SUN domain-containing ossification factor	139.3	84.4	1	1.4	148.67
2RDA	WA-07	ANR11	Ankyrin repeat domain-containing protein 11	297.7	86.1	1	0.5	162.13
2RDA	WA-07	CDK13	Cyclin-dependent kinase 13	164.8	95.1	1	0.9	77.81
2RDA	WA-07	TTC3	E3 ubiquitin-protein ligase TTC3	229.7	82.1	1	0.3	77.32
2RDA	WA-07	TTF2	Transcription termination factor 2	129.5	83.6	1	0.9	126.80
2RDA	WA-07	CTRC	Chymotrypsin-C	29.5	91.2	1	2.6	77.79
2RDA	WA-07	PLIN4	Perilipin-4	134.3	118.7	1	0.5	22.51
2RDA	WA-07	F208A	Protein FAM208A	188.9	100.9	1	0.4	63.93
2RDA	WA-07	MIB2	E3 ubiquitin-protein ligase MIB2	109.9	83.8	1	0.6	9.94
2RDA	WA-07	GSCR1	Glioma tumor suppressor candidate region gene 1 protein	158.4	84.9	1	0.8	104.63
2RDA	WA-07	TRI54	Tripartite motif-containing protein 54	40.3	86.1	1	4.2	90.37
2RDA	WA-07	I5P2	Type II inositol 1,4,5-trisphosphate 5-phosphatase	112.8	81.8	1	2.0	30.98
2RDA	WA-07	UBP24	Ubiquitin carboxyl-terminal hydrolase 24	294.2	86.3	1	0.5	25.48
2RDA	WA-07	ALMS1	Alstrom syndrome protein 1	460.7	92.2	1	0.4	146.81
2RDA	WA-07	PDZD2	PDZ domain-containing protein 2	301.5	105.5	1	0.8	129.43
2RDA	WA-07	SPTB1	Spectrin beta chain, erythrocytic	246.3	85.5	1	0.5	187.82
2RDA	WA-07	WIZ	Protein Wiz	178.6	92.3	1	0.8	169.74
2RDA	WA-07	NCOR1	Nuclear receptor corepressor 1	270.0	117.5	1	0.3	146.41
2RDA	WA-07	K0355	Uncharacterized protein KIAA0355	115.9	90.0	1	0.7	320.93
2RDA	WA-07	FIBB	Fibrinogen beta chain	55.9	80.7	1	1.4	104.90
2RDA	WA-07	BAZ2B	Bromodomain adjacent to zinc finger domain protein 2B	240.3	82.9	1	0.6	29.67
2RDA	WA-07	MYO15	Unconventional myosin-XV	395.0	80.3	1	0.3	174.82
2RDA	WA-07	DYH10	Dynein heavy chain 10, axonemal	514.5	101.5	1	0.2	221.40
2RDA	WA-07	RFIP1	Rab11 family-interacting protein 1	137.1	92.2	2	1.6	134.65
2RDA	WA-07	BSN	Protein bassoon	416.2	111.3	2	0.5	121.76
2RDA	WA-07	ANKH1	Ankyrin repeat and KH domain-containing protein 1	269.3	88.9	2	1.4	44.58
2RDA	WA-07	RELN	Reelin	388.1	81.2	2	0.5	246.23
2RDA	WA-07	BET1	BET1 homolog	13.3	89.2	2	8.5	128.58
2RDA	WA-07	LBN	Limbin	147.9	111.3	2	1.1	84.01
2RDA	WA-07	SMAL1	SWI/SNF-related matrix-associated actin-dependent regulator of chromatin subfamily A-like protein 1	105.9	88.1	2	2.2	158.67
2RDA	WA-07	TARB1	Probable methyltransferase TARBP1	181.6	122.4	2	1.0	81.93
2RDA	WA-07	SORC1	VPS10 domain-containing receptor SorCS1	129.6	90.3	2	2.1	123.08
2RDA	WA-07	CO5A3	Collagen alpha-3(V) chain	172.0	88.5	2	1.9	83.02
2RDA	WA-07	CNTLN	Centlein	161.5	92.8	2	1.6	33.80
2RDA	WA-07	APC	Adenomatous polyposis coli protein	311.5	80.3	2	0.7	121.58
2RDA	WA-07	APOB	Apolipoprotein B-100	515.3	82.6	2	0.5	43.26
2RDA	WA-07	MIB1	E3 ubiquitin-protein ligase MIB1	110.1	106.9	2	2.9	61.30
2RDA	WA-07	RRP5	Protein RRP5 homolog	208.6	111.8	2	0.6	169.75
2RDA	WA-07	PRC2A	Protein PRRC2A	228.7	94.0	2	0.7	369.32
2RDA	WA-07	NEB1	Neurabin-1	123.3	80.4	2	2.7	135.87
2RDA	WA-07	CO4A2	Collagen alpha-2(IV) chain	167.4	84.4	2	1.6	23.07
2RDA	WA-07	TOPZ1	Testis- and ovary-specific PAZ domain-containing protein 1	190.8	91.7	2	1.8	91.78
2RDA	WA-07	HEAT4	HEAT repeat-containing protein 4	117.1	96.0	2	1.7	49.66
2RDA	WA-07	KMT2A	Histone-lysine N-methyltransferase 2A	431.5	105.1	2	0.6	53.33
2RDA	WA-07	FMNL2	Formin-like protein 2	123.2	127.5	2	1.4	24.79
2RDA	WA-07	HIP1	Huntingtin-interacting protein 1	116.1	89.4	2	1.4	91.72
2RDA	WA-07	MTMRA	Myotubularin-related protein 10	88.2	120.9	2	3.1	67.71
2RDA	WA-07	SPAST	Spastin	67.2	101.6	2	2.8	31.17
2RDA	WA-07	SOX4	Transcription factor SOX-4	47.2	83.1	2	7.2	66.66
2RDA	WA-07	PRP8	Pre-mRNA-processing-splicing factor 8	273.4	80.3	2	0.8	150.32
2RDA	WA-07	SF3B1	Splicing factor 3B subunit 1	145.7	87.8	2	1.8	121.96
2RDA	WA-07	PDS5B	Sister chromatid cohesion protein PDS5 homolog B	164.6	99.8	2	1.4	54.31
2RDA	WA-07	LAMB3	Laminin subunit beta-3	129.5	95.8	2	1.9	43.66
2RDA	WA-07	CAC1C	Voltage-dependent L-type calcium channel subunit alpha-1C	248.8	118.8	2	0.6	346.78
2RDA	WA-07	FGFR3	Fibroblast growth factor receptor 3	87.7	91.8	2	2.5	32.33
2RDA	WA-07	MYLK	Myosin light chain kinase, smooth muscle	210.6	103.3	2	1.5	58.29
2RDA	WA-07	SPEF2	Sperm flagellar protein 2	209.7	96.6	2	0.8	65.12
2RDA	WA-07	SNX9	Sorting nexin-9	66.5	91.8	2	3.2	256.51
2RDA	WA-07	NRAP	Nebulin-related-anchoring protein	197.0	101.2	2	0.8	53.75
2RDA	WA-07	SAFB1	Scaffold attachment factor B1	102.6	86.6	2	3.6	114.45
2RDA	WA-07	ATP7B	Copper-transporting ATPase 2	157.2	87.0	2	1.5	47.50
2RDA	WA-07	LRC47	Leucine-rich repeat-containing protein 47	63.4	88.4	2	5.8	137.08
2RDA	WA-07	BDP1	Transcription factor TFIIIB component B'' homolog	293.7	83.6	2	1.0	86.42
2RDA	WA-07	CO5A1	Collagen alpha-1(V) chain	183.4	121.0	2	1.7	153.30
2RDA	WA-07	MXRA5	Matrix-remodeling-associated protein 5	312.0	108.8	2	1.1	116.95
2RDA	WA-07	JKIP3	Janus kinase and microtubule-interacting protein 3	98.5	85.2	2	1.9	185.06
2RDA	WA-07	AT2C2	Calcium-transporting ATPase type 2C member 2	103.1	82.5	2	2.2	165.17
2RDA	WA-07	GCP6	Gamma-tubulin complex component 6	200.4	85.6	2	1.3	244.29
2RDA	WA-07	ACINU	Apoptotic chromatin condensation inducer in the nucleus	151.8	101.1	2	1.6	138.48
2RDA	WA-07	ZN827	Zinc finger protein 827	119.1	103.8	2	3.7	52.82
2RDA	WA-07	RUFY3	Protein RUFY3	52.9	87.5	2	6.0	96.37
2RDA	WA-07	SMHD1	Structural maintenance of chromosomes flexible hinge domain-containing protein 1	226.2	91.0	2	1.4	148.19
2RDA	WA-07	CO4A1	Collagen alpha-1(IV) chain	160.5	91.8	2	1.5	76.33
2RDA	WA-07	ITPR3	Inositol 1,4,5-trisphosphate receptor type 3	303.9	116.2	2	0.8	94.26
2RDA	WA-07	TENA	Tenascin	240.7	96.1	2	1.1	142.40
2RDA	WA-07	COG5	Conserved oligomeric Golgi complex subunit 5	92.7	88.5	2	5.0	116.58
2RDA	WA-07	CE350	Centrosome-associated protein 350	350.7	93.6	2	0.8	58.36
2RDA	WA-07	BIRC6	Baculoviral IAP repeat-containing protein 6	529.9	91.6	2	0.4	144.73
2RDA	WA-07	ITPR2	Inositol 1,4,5-trisphosphate receptor type 2	307.9	85.9	2	0.6	263.11
2RDA	WA-07	IF4G1	Eukaryotic translation initiation factor 4 gamma 1	175.4	94.5	2	1.2	146.87
2RDA	WA-07	DNHD1	Dynein heavy chain domain-containing protein 1	533.3	107.8	2	0.4	100.56
2RDA	WA-07	FA5	Coagulation factor V	251.5	120.2	2	0.9	8.89
2RDA	WA-07	CBP	CREB-binding protein	265.2	114.1	2	0.7	127.06
2RDA	WA-07	COBA2	Collagen alpha-2(XI) chain	171.7	96.4	2	1.0	57.67
2RDA	WA-07	JHD2C	Probable JmjC domain-containing histone demethylation protein 2C	284.3	89.7	2	1.2	48.16
2RDA	WA-07	AT2B3	Plasma membrane calcium-transporting ATPase 3	134.1	94.0	2	1.5	54.46
2RDA	WA-07	PLCL1	Inactive phospholipase C-like protein 1	122.6	80.2	2	2.3	152.27
2RDA	WA-07	CO6A5	Collagen alpha-5(VI) chain	289.7	96.6	2	1.1	116.66
2RDA	WA-07	CLIP1	CAP-Gly domain-containing linker protein 1	162.1	117.1	2	1.1	91.56
2RDA	WA-07	BPTF	Nucleosome-remodeling factor subunit BPTF	338.1	95.1	2	1.0	88.24
2RDA	WA-07	RGL2	Ral guanine nucleotide dissociation stimulator-like 2	83.5	93.1	2	5.5	20.57
2RDA	WA-07	YLPM1	YLP motif-containing protein 1	219.8	92.9	2	1.4	69.60
2RDA	WA-07	CHD5	Chromodomain-helicase-DNA-binding protein 5	222.9	106.4	2	0.7	250.60
2RDA	WA-07	CHD9	Chromodomain-helicase-DNA-binding protein 9	325.8	99.8	2	0.7	255.30
2RDA	WA-07	MDC1	Mediator of DNA damage checkpoint protein 1	226.5	96.2	2	1.0	39.88
2RDA	WA-07	TAGAP	T-cell activation Rho GTPase-activating protein	80.7	98.7	2	3.1	45.15
2RDA	WA-07	ARI1A	AT-rich interactive domain-containing protein 1A	241.9	115.0	2	1.1	98.00
2RDA	WA-07	PLXD1	Plexin-D1	211.9	101.6	2	0.7	210.80
2RDA	WA-07	LORF2	LINE-1 retrotransposable element ORF2 protein	148.9	89.8	2	1.1	81.25
2RDA	WA-07	DIXC1	Dixin	77.4	84.0	2	3.4	99.39
2RDA	WA-07	RGAP1	Rac GTPase-activating protein 1	71.0	82.5	2	2.2	312.82
2RDA	WA-07	TTC28	Tetratricopeptide repeat protein 28	270.7	92.5	2	1.1	111.56
2RDA	WA-07	AL4A1	Delta-1-pyrroline-5-carboxylate dehydrogenase, mitochondrial	61.7	86.2	2	3.9	187.61
2RDA	WA-07	DMD	Dystrophin	426.5	84.1	2	0.5	219.08
2RDA	WA-07	TNR6A	Trinucleotide repeat-containing gene 6A protein	210.2	109.1	2	1.0	261.43
2RDA	WA-07	BRWD3	Bromodomain and WD repeat-containing protein 3	203.5	85.3	2	1.4	125.53
2RDA	WA-07	K2026	Uncharacterized protein KIAA2026	227.9	84.2	3	1.6	106.11
2RDA	WA-07	YF001	Uncharacterized protein FLJ37310	16.5	83.1	3	15.1	115.74
2RDA	WA-07	ZEP1	Zinc finger protein 40	296.7	112.5	3	1.4	148.30
2RDA	WA-07	APOBR	Apolipoprotein B receptor	114.8	123.0	3	4.9	83.13
2RDA	WA-07	COBA1	Collagen alpha-1(XI) chain	181.0	104.5	3	1.8	107.49
2RDA	WA-07	CHD8	Chromodomain-helicase-DNA-binding protein 8	290.3	106.8	3	1.3	83.42
2RDA	WA-07	CO2A1	Collagen alpha-1(II) chain	141.7	143.8	3	2.5	134.16
2RDA	WA-07	PGBM	Basement membrane-specific heparan sulfate proteoglycan core protein	468.5	96.1	3	0.7	177.38
2RDA	WA-07	MD1L1	Mitotic spindle assembly checkpoint protein MAD1	83.0	97.8	3	4.3	170.02
2RDA	WA-07	PCDGM	Protocadherin gamma-C5	101.9	104.1	3	3.3	124.42
2RDA	WA-07	DOCK5	Dedicator of cytokinesis protein 5	215.2	100.6	3	1.4	52.70
2RDA	WA-07	K1109	Uncharacterized protein KIAA1109	555.1	100.7	3	0.5	182.22
2RDA	WA-07	OBSCN	Obscurin	867.9	103.0	3	0.5	86.23
2RDA	WA-07	C1QT7	Complement C1q tumor necrosis factor-related protein 7	30.7	94.7	3	12.8	118.21
2RDA	WA-07	OTOF	Otoferlin	226.6	96.6	3	2.0	102.35
2RDA	WA-07	AN18A	Ankyrin repeat domain-containing protein 18A	115.5	110.0	3	2.3	199.34
2RDA	WA-07	DCR1A	DNA cross-link repair 1A protein	116.3	97.7	3	1.3	258.73
2RDA	WA-07	DHX57	Putative ATP-dependent RNA helicase DHX57	155.5	89.4	3	2.1	201.21
2RDA	WA-07	ZC3H1	Zinc finger C3H1 domain-containing protein	226.2	96.7	3	2.1	104.59
2RDA	WA-07	FILA	Filaggrin	434.9	90.5	3	0.9	133.49
2RDA	WA-07	SPG17	Sperm-associated antigen 17	251.6	81.6	3	2.0	5.46
2RDA	WA-07	RIOK1	Serine/threonine-protein kinase RIO1	65.5	95.8	3	8.5	67.30
2RDA	WA-07	VP13C	Vacuolar protein sorting-associated protein 13C	422.1	92.3	3	0.9	125.84
2RDA	WA-07	EMAL6	Echinoderm microtubule-associated protein-like 6	217.8	119.9	3	2.0	83.62
2RDA	WA-07	CO3A1	Collagen alpha-1(III) chain	138.5	97.7	3	2.9	83.66
2RDA	WA-07	TACC2	Transforming acidic coiled-coil-containing protein 2	309.2	122.0	3	1.1	135.69
2RDA	WA-07	CCD73	Coiled-coil domain-containing protein 73	124.1	129.2	3	4.3	86.01
2RDA	WA-07	SRGP3	SLIT-ROBO Rho GTPase-activating protein 3	124.4	106.3	3	4.0	119.03
2RDA	WA-07	CO6A1	Collagen alpha-1(VI) chain	108.5	115.1	3	4.4	89.80
2RDA	WA-07	GOGA4	Golgin subfamily A member 4	261.0	87.5	3	1.9	148.33
2RDA	WA-07	ARH40	Rho guanine nucleotide exchange factor 40	164.6	93.6	3	3.0	42.00
2RDA	WA-07	ADSV	Adseverin	80.4	91.5	3	5.2	88.98
2RDA	WA-07	PKD1	Polycystin-1	462.2	100.5	3	0.5	151.98
2RDA	WA-07	KANK1	KN motif and ankyrin repeat domain-containing protein 1	147.2	117.9	3	2.0	186.06
2RDA	WA-07	MACF1	Microtubule-actin cross-linking factor 1, isoforms 1/2/3/5	837.8	93.1	3	0.6	127.83
2RDA	WA-07	KKCC2	Calcium/calmodulin-dependent protein kinase kinase 2	64.7	102.6	3	4.9	78.18
2RDA	WA-07	CDCA2	Cell division cycle-associated protein 2	112.6	85.4	3	4.2	114.10
2RDA	WA-07	TLN2	Talin-2	271.4	85.3	3	1.7	87.53
2RDA	WA-07	SMC3	Structural maintenance of chromosomes protein 3	141.5	103.8	3	2.5	109.15
2RDA	WA-07	TRPM3	Transient receptor potential cation channel subfamily M member 3	197.4	109.8	3	2.2	219.10
2RDA	WA-07	APC2	Adenomatous polyposis coli protein 2	243.8	84.3	3	1.1	117.77
2RDA	WA-07	TP53B	Tumor suppressor p53-binding protein 1	213.4	102.0	3	1.1	238.15
2RDA	WA-07	CLH2	Clathrin heavy chain 2	186.9	86.1	3	1.9	178.98
2RDA	WA-07	DYH17	Dynein heavy chain 17, axonemal	511.5	105.5	3	0.4	166.87
2RDA	WA-07	CONA1	Collagen alpha-1(XXIII) chain	51.9	119.2	3	8.0	127.89
2RDA	WA-07	CE170	Centrosomal protein of 170 kDa	175.2	107.2	3	2.1	116.20
2RDA	WA-07	K0232	Uncharacterized protein KIAA0232	154.7	92.8	3	1.9	135.41
2RDA	WA-07	ZFHX4	Zinc finger homeobox protein 4	393.5	114.2	3	1.0	70.39
2RDA	WA-07	FA83F	Protein FAM83F	55.5	99.8	3	5.0	152.07
2RDA	WA-07	AP3B2	AP-3 complex subunit beta-2	119.0	112.2	3	4.1	98.88
2RDA	WA-07	RYR3	Ryanodine receptor 3	551.7	99.2	3	0.9	160.95
2RDA	WA-07	ZN609	Zinc finger protein 609	151.1	115.8	3	1.9	189.00
2RDA	WA-07	TRUB2	Probable tRNA pseudouridine synthase 2	36.7	84.4	3	10.0	80.28
2RDA	WA-07	SCAFB	Protein SCAF11	164.6	85.4	3	2.3	141.18
2RDA	WA-07	HEAT1	HEAT repeat-containing protein 1	242.2	95.7	3	1.2	195.60
2RDA	WA-07	ZN516	Zinc finger protein 516	124.2	96.9	3	3.9	47.09
2RDA	WA-07	SHRM2	Protein Shroom2	176.3	81.7	3	2.5	75.18
2RDA	WA-07	OGT1	UDP-N-acetylglucosamine--peptide N-acetylglucosaminyltransferase 110 kDa subunit	116.8	96.1	3	2.6	130.55
2RDA	WA-07	ZEB1	Zinc finger E-box-binding homeobox 1	124.0	85.3	3	3.1	60.50
2RDA	WA-07	MPDZ	Multiple PDZ domain protein	221.5	134.5	3	1.1	198.14
2RDA	WA-07	FLOT1	Flotillin-1	47.3	108.0	3	11.2	99.74
2RDA	WA-07	ATR	Serine/threonine-protein kinase ATR	301.2	106.6	3	0.7	172.26
2RDA	WA-07	AKP13	A-kinase anchor protein 13	307.4	89.7	3	1.2	85.02
2RDA	WA-07	CHD2	Chromodomain-helicase-DNA-binding protein 2	211.2	92.4	3	2.4	59.50
2RDA	WA-07	DYST	Dystonin	860.1	94.3	3	0.4	126.13
2RDA	WA-07	TRIPB	Thyroid receptor-interacting protein 11	227.4	80.1	3	1.5	53.09
2RDA	WA-07	ASXL3	Putative Polycomb group protein ASXL3	241.8	110.6	4	2.2	167.70
2RDA	WA-07	CE290	Centrosomal protein of 290 kDa	290.2	93.5	4	1.7	165.76
2RDA	WA-07	NCOR2	Nuclear receptor corepressor 2	274.6	118.5	4	1.9	99.02
2RDA	WA-07	HMCN2	Hemicentin-2	542.3	102.1	4	0.9	191.49
2RDA	WA-07	DYHC1	Cytoplasmic dynein 1 heavy chain 1	532.1	143.8	4	0.9	178.06
2RDA	WA-07	AHNK	Neuroblast differentiation-associated protein AHNAK	628.7	105.2	4	0.9	53.07
2RDA	WA-07	CO7A1	Collagen alpha-1(VII) chain	295.0	159.6	4	2.1	73.38
2RDA	WA-07	PPR26	Protein phosphatase 1 regulatory subunit 26	127.3	160.6	4	3.0	79.14
2RDA	WA-07	CTR9	RNA polymerase-associated protein CTR9 homolog	133.4	114.7	4	3.2	123.53
2RDA	WA-07	GON4L	GON-4-like protein	248.5	103.9	4	2.2	76.33
2RDA	WA-07	IQGA2	Ras GTPase-activating-like protein IQGAP2	180.5	143.9	4	3.0	137.89
2RDA	WA-07	OVOS2	Ovostatin homolog 2	161.1	89.1	4	3.6	105.44
2RDA	WA-07	CND1	Condensin complex subunit 1	157.1	129.9	4	2.1	55.28
2RDA	WA-07	NBEA	Neurobeachin	327.6	91.7	4	1.8	83.96
2RDA	WA-07	SPTCS	Spatacsin	278.7	115.2	4	1.6	130.12
2RDA	WA-07	FOXP4	Forkhead box protein P4	73.4	101.5	4	6.9	103.14
2RDA	WA-07	MABP1	Mitogen-activated protein kinase-binding protein 1	163.7	141.4	4	2.5	197.11
2RDA	WA-07	STAR9	StAR-related lipid transfer protein 9	516.0	116.3	5	1.4	133.70
2RDA	WA-07	AKAP9	A-kinase anchor protein 9	453.4	81.9	5	1.3	127.31
2RDA	WA-07	RYR1	Ryanodine receptor 1	564.8	106.6	5	1.4	73.75
2RDA	WA-07	FAT4	Protocadherin Fat 4	542.4	101.6	5	1.1	110.22
2RDA	WA-07	RBP2	E3 SUMO-protein ligase RanBP2	358.0	136.3	5	1.4	179.35
2RDA	WA-07	RP1L1	Retinitis pigmentosa 1-like 1 protein	261.0	113.5	5	2.1	161.18
2RDA	WA-07	DYH3	Dynein heavy chain 3, axonemal	470.5	98.1	5	1.4	239.14
2RDA	WA-07	DYH8	Dynein heavy chain 8, axonemal	514.3	150.1	6	1.2	121.47
2RDA	WA-07	KTN1	Kinectin	156.2	128.4	6	5.4	83.36
2RDA	WA-07	RAI14	Ankycorbin	110.0	117.5	6	6.7	79.70
2RDA	WA-07	CHD7	Chromodomain-helicase-DNA-binding protein 7	335.7	109.6	6	3.4	57.70
2RDA	WA-07	K1671	Uncharacterized protein KIAA1671	196.6	111.7	6	4.3	91.99
2RDA	WA-07	HUWE1	E3 ubiquitin-protein ligase HUWE1	481.6	113.0	6	1.3	135.06
2RDA	WA-07	NAV3	Neuron navigator 3	255.5	103.7	6	2.2	135.56
2RDA	WA-07	AHNK2	Protein AHNAK2	616.2	108.3	7	1.3	98.87
2RDA	WA-07	MYOME	Myomegalin	264.9	97.3	7	3.3	80.69
2RDA	WA-07	ANK3	Ankyrin-3	480.1	134.2	7	1.6	106.64
2RDA	WA-07	CEL3A	Chymotrypsin-like elastase family member 3A	29.5	286.6	7	22.6	57.43
2RDA	WA-07	SYNE2	Nesprin-2	795.9	117.3	7	1.2	123.69
2RDA	WA-07	FSIP2	Fibrous sheath-interacting protein 2	780.1	143.2	7	1.1	104.02
2RDA	WA-07	HERC2	E3 ubiquitin-protein ligase HERC2	526.9	112.2	7	1.5	100.21
2RDA	WA-07	GCN1L	Translational activator GCN1	292.6	137.1	7	3.6	50.92
2RDA	WA-07	CROL3	Putative ciliary rootlet coiled-coil protein-like 3 protein	248.2	145.4	8	4.0	91.80

## Sheet: RS-14
Group	Sample	Accession	Protein	MW [kDa]	Score	Peptides	sequence coverage [%]	RMS90 [ppm]
RDA	RS-14	XPO7	Exportin-7	123.8	86.6	1	0.7	229.72
RDA	RS-14	TCPH	T-complex protein 1 subunit eta	59.3	86.5	1	1.5	2.99
RDA	RS-14	ANKH1	Ankyrin repeat and KH domain-containing protein 1	269.3	108.7	1	0.6	38.57
RDA	RS-14	HERC1	Probable E3 ubiquitin-protein ligase HERC1	531.9	82.6	1	0.3	121.02
RDA	RS-14	AT2C2	Calcium-transporting ATPase type 2C member 2	103.1	89.3	1	1.5	142.40
RDA	RS-14	CO7A1	Collagen alpha-1(VII) chain	295.0	115.6	1	0.3	209.46
RDA	RS-14	COBA1	Collagen alpha-1(XI) chain	181.0	102.6	1	1.2	132.01
RDA	RS-14	MRCKA	Serine/threonine-protein kinase MRCK alpha	197.2	86.7	1	0.5	315.62
RDA	RS-14	DYH8	Dynein heavy chain 8, axonemal	514.3	81.0	1	0.4	15.23
RDA	RS-14	KI26B	Kinesin-like protein KIF26B	223.7	81.5	1	0.4	306.55
RDA	RS-14	PHC1	Polyhomeotic-like protein 1	105.5	101.0	1	0.9	251.50
RDA	RS-14	DEN2A	DENN domain-containing protein 2A	113.8	85.9	1	1.7	98.29
RDA	RS-14	USP9Y	Probable ubiquitin carboxyl-terminal hydrolase FAF-Y	290.9	95.8	1	0.3	241.64
RDA	RS-14	NACAM	Nascent polypeptide-associated complex subunit alpha, muscle-specific form	205.3	86.6	1	0.7	77.63
RDA	RS-14	PPR3A	Protein phosphatase 1 regulatory subunit 3A	125.7	85.5	1	1.0	163.33
RDA	RS-14	ASXL3	Putative Polycomb group protein ASXL3	241.8	89.2	1	0.7	135.23
RDA	RS-14	CASC5	Protein CASC5	265.2	97.1	1	0.3	90.17
RDA	RS-14	NCOA6	Nuclear receptor coactivator 6	219.0	91.7	1	0.6	67.00
RDA	RS-14	PCNA	Proliferating cell nuclear antigen	28.8	88.4	1	5.0	202.26
RDA	RS-14	NOTC2	Neurogenic locus notch homolog protein 2	265.2	80.3	1	0.4	140.79
RDA	RS-14	DYH7	Dynein heavy chain 7, axonemal	460.9	83.9	1	0.1	146.98
RDA	RS-14	FAT2	Protocadherin Fat 2	479.0	81.7	1	0.3	87.06
RDA	RS-14	UBR5	E3 ubiquitin-protein ligase UBR5	309.2	85.8	1	0.3	53.00
RDA	RS-14	WASH6	WAS protein family homolog 6	48.0	80.3	1	2.5	87.99
RDA	RS-14	UTRO	Utrophin	394.2	85.5	1	0.3	111.37
RDA	RS-14	FOXM1	Forkhead box protein M1	84.2	81.6	1	1.2	133.05
RDA	RS-14	CODA1	Collagen alpha-1(XIII) chain	69.9	97.5	1	1.1	181.68
RDA	RS-14	E41L2	Band 4.1-like protein 2	112.5	86.8	1	0.8	0.90
RDA	RS-14	NEO1	Neogenin	159.9	101.1	1	0.5	90.48
RDA	RS-14	AT2B1	Plasma membrane calcium-transporting ATPase 1	138.7	82.3	1	1.0	60.80
RDA	RS-14	CCD39	Coiled-coil domain-containing protein 39	109.8	94.0	1	0.7	7.13
RDA	RS-14	MTCH1	Mitochondrial carrier homolog 1	41.5	84.9	1	3.3	202.38
RDA	RS-14	ASCC2	Activating signal cointegrator 1 complex subunit 2	86.3	93.5	1	2.5	129.77
RDA	RS-14	COG4	Conserved oligomeric Golgi complex subunit 4	89.0	83.0	1	0.6	42.30
RDA	RS-14	HELZ2	Helicase with zinc finger domain 2	294.5	88.4	1	0.3	48.09
RDA	RS-14	TIAM2	T-lymphoma invasion and metastasis-inducing protein 2	190.0	85.9	1	1.2	18.15
RDA	RS-14	TRPS1	Zinc finger transcription factor Trps1	141.4	86.1	1	0.9	209.95
RDA	RS-14	S27A3	Long-chain fatty acid transport protein 3	78.6	86.5	1	2.7	133.83
RDA	RS-14	TTF2	Transcription termination factor 2	129.5	81.2	1	0.8	188.06
RDA	RS-14	HYOU1	Hypoxia up-regulated protein 1	111.3	81.1	1	2.0	74.78
RDA	RS-14	MON2	Protein MON2 homolog	190.4	100.5	1	0.6	14.70
RDA	RS-14	TRPV4	Transient receptor potential cation channel subfamily V member 4	98.2	89.3	1	1.3	98.90
RDA	RS-14	EMSA1	ELM2 and SANT domain-containing protein 1	114.9	108.5	1	0.5	341.24
RDA	RS-14	NEDD1	Protein NEDD1	71.9	91.8	1	2.0	89.99
RDA	RS-14	MYH10	Myosin-10	228.9	85.4	1	0.9	140.20
RDA	RS-14	FA83H	Protein FAM83H	127.0	80.1	1	1.1	40.82
RDA	RS-14	F120A	Constitutive coactivator of PPAR-gamma-like protein 1	121.8	81.8	1	1.0	157.65
RDA	RS-14	RFX7	DNA-binding protein RFX7	146.8	111.5	1	0.7	180.46
RDA	RS-14	K2022	Protein KIAA2022	167.4	91.3	1	0.6	267.79
RDA	RS-14	ODPX	Pyruvate dehydrogenase protein X component, mitochondrial	54.1	85.6	1	2.2	184.62
RDA	RS-14	LAMA5	Laminin subunit alpha-5	399.5	82.7	1	0.2	220.31
RDA	RS-14	CO4A5	Collagen alpha-5(IV) chain	160.9	90.7	1	0.5	85.66
RDA	RS-14	IGHA1	Ig alpha-1 chain C region	37.6	103.4	1	2.8	111.68
RDA	RS-14	RHG21	Rho GTPase-activating protein 21	217.2	83.8	1	0.5	50.00
RDA	RS-14	AKAP4	A-kinase anchor protein 4	94.4	87.7	1	1.8	36.71
RDA	RS-14	TIF1A	Transcription intermediary factor 1-alpha	116.8	93.5	1	0.7	182.49
RDA	RS-14	MYH3	Myosin-3	223.8	88.1	1	0.6	173.94
RDA	RS-14	ITPR1	Inositol 1,4,5-trisphosphate receptor type 1	313.7	81.0	1	0.3	36.27
RDA	RS-14	FRPD2	FERM and PDZ domain-containing protein 2	144.2	111.4	1	1.2	64.60
RDA	RS-14	NOM1	Nucleolar MIF4G domain-containing protein 1	96.2	80.2	1	1.4	141.37
RDA	RS-14	CO4A4	Collagen alpha-4(IV) chain	163.9	83.6	1	0.5	258.71
RDA	RS-14	FA71B	Protein FAM71B	64.7	81.4	1	3.1	78.52
RDA	RS-14	FRYL	Protein furry homolog-like	339.4	82.3	1	0.5	43.42
RDA	RS-14	UK114	Ribonuclease UK114	14.5	93.2	1	8.8	68.71
RDA	RS-14	TET1	Methylcytosine dioxygenase TET1	235.2	83.3	1	0.8	119.48
RDA	RS-14	DPOLQ	DNA polymerase theta	289.4	80.6	1	0.4	53.69
RDA	RS-14	EOMES	Eomesodermin homolog	72.7	96.6	1	2.9	11.03
RDA	RS-14	MAP1A	Microtubule-associated protein 1A	305.3	105.9	1	0.6	124.01
RDA	RS-14	MYH4	Myosin-4	222.9	93.1	1	0.4	221.09
RDA	RS-14	U520	U5 small nuclear ribonucleoprotein 200 kDa helicase	244.4	83.5	1	0.8	64.23
RDA	RS-14	RGS3	Regulator of G-protein signaling 3	132.3	89.8	1	0.8	38.62
RDA	RS-14	S15A1	Solute carrier family 15 member 1	78.8	93.4	1	1.0	83.67
RDA	RS-14	RPA1	DNA-directed RNA polymerase I subunit RPA1	194.7	86.3	1	0.5	110.05
RDA	RS-14	BICC1	Protein bicaudal C homolog 1	104.8	85.9	1	1.2	122.98
RDA	RS-14	ZMYM3	Zinc finger MYM-type protein 3	152.3	84.4	1	1.4	124.29
RDA	RS-14	GCN1L	Translational activator GCN1	292.6	80.0	1	0.7	73.10
RDA	RS-14	AT2B2	Plasma membrane calcium-transporting ATPase 2	136.8	97.7	1	0.5	178.94
RDA	RS-14	MOT1	Monocarboxylate transporter 1	53.9	84.9	1	2.8	152.43
RDA	RS-14	RGAG1	Retrotransposon gag domain-containing protein 1	144.2	94.3	1	1.3	28.51
RDA	RS-14	TCF20	Transcription factor 20	211.6	84.7	1	1.1	44.07
RDA	RS-14	ROCK1	Rho-associated protein kinase 1	158.1	90.3	1	0.6	58.25
RDA	RS-14	NSD1	Histone-lysine N-methyltransferase, H3 lysine-36 and H4 lysine-20 specific	296.5	92.4	2	0.9	81.62
RDA	RS-14	PACS1	Phosphofurin acidic cluster sorting protein 1	104.8	86.2	2	3.2	87.09
RDA	RS-14	DOCK1	Dedicator of cytokinesis protein 1	215.2	89.5	2	1.3	144.61
RDA	RS-14	MAGI3	Membrane-associated guanylate kinase, WW and PDZ domain-containing protein 3	165.5	93.3	2	1.3	115.94
RDA	RS-14	SRC8	Src substrate cortactin	61.5	104.6	2	2.7	293.55
RDA	RS-14	CNTP2	Contactin-associated protein-like 2	148.1	97.2	2	2.4	115.40
RDA	RS-14	POTEJ	POTE ankyrin domain family member J	117.3	86.6	2	2.1	150.35
RDA	RS-14	PKDRE	Polycystic kidney disease and receptor for egg jelly-related protein	255.3	108.1	2	1.1	31.76
RDA	RS-14	FAT3	Protocadherin Fat 3	505.2	84.8	2	0.4	57.49
RDA	RS-14	NPTXR	Neuronal pentraxin receptor	52.8	81.9	2	4.0	214.29
RDA	RS-14	APC2	Adenomatous polyposis coli protein 2	243.8	96.0	2	1.2	148.17
RDA	RS-14	VP13B	Vacuolar protein sorting-associated protein 13B	448.4	88.3	2	0.5	175.70
RDA	RS-14	APOB	Apolipoprotein B-100	515.3	92.0	2	0.5	44.03
RDA	RS-14	DYH2	Dynein heavy chain 2, axonemal	507.4	122.4	2	0.7	62.50
RDA	RS-14	KI21A	Kinesin-like protein KIF21A	187.1	86.4	2	2.0	60.09
RDA	RS-14	MAOM	NAD-dependent malic enzyme, mitochondrial	65.4	86.6	2	2.6	308.52
RDA	RS-14	EIF3B	Eukaryotic translation initiation factor 3 subunit B	92.4	104.1	2	3.2	101.84
RDA	RS-14	CECR2	Cat eye syndrome critical region protein 2	164.1	91.4	2	2.2	120.19
RDA	RS-14	ARAP2	Arf-GAP with Rho-GAP domain, ANK repeat and PH domain-containing protein 2	193.3	87.5	2	1.0	52.68
RDA	RS-14	TSSP	Thymus-specific serine protease	55.0	88.4	2	3.3	92.12
RDA	RS-14	HMGX3	HMG domain-containing protein 3	168.2	97.0	2	0.7	278.25
RDA	RS-14	HERC2	E3 ubiquitin-protein ligase HERC2	526.9	92.0	2	0.6	125.92
RDA	RS-14	ODF2L	Outer dense fiber protein 2-like	73.7	105.9	2	3.6	88.57
RDA	RS-14	MGAP	MAX gene-associated protein	331.6	93.7	2	1.1	129.79
RDA	RS-14	R51A2	RAD51-associated protein 2	133.8	96.7	2	1.7	162.20
RDA	RS-14	AHI1	Jouberin	137.0	84.6	2	1.4	238.21
RDA	RS-14	CENPJ	Centromere protein J	152.9	88.1	2	1.6	212.52
RDA	RS-14	RYR3	Ryanodine receptor 3	551.7	88.4	2	0.4	52.63
RDA	RS-14	BCL9	B-cell CLL/lymphoma 9 protein	149.2	97.1	2	2.0	180.63
RDA	RS-14	CO6A5	Collagen alpha-5(VI) chain	289.7	94.7	2	0.6	171.54
RDA	RS-14	GADL1	Glutamate decarboxylase-like protein 1	59.2	86.2	2	4.8	47.44
RDA	RS-14	BPTF	Nucleosome-remodeling factor subunit BPTF	338.1	101.7	2	0.6	188.23
RDA	RS-14	MTCL1	Microtubule cross-linking factor 1	209.4	86.5	2	1.2	130.26
RDA	RS-14	CLAP2	CLIP-associating protein 2	141.0	104.3	2	2.3	120.43
RDA	RS-14	CADH6	Cadherin-6	88.3	90.9	2	3.9	63.28
RDA	RS-14	TEN2	Teneurin-2	307.6	95.1	2	0.8	92.91
RDA	RS-14	ARMC6	Armadillo repeat-containing protein 6	54.1	85.1	2	5.8	76.95
RDA	RS-14	ARHGH	Rho guanine nucleotide exchange factor 17	221.5	85.7	2	1.6	42.78
RDA	RS-14	AKA12	A-kinase anchor protein 12	191.4	98.7	2	1.9	34.62
RDA	RS-14	HYDIN	Hydrocephalus-inducing protein homolog	575.5	96.1	2	0.4	200.72
RDA	RS-14	S26A5	Prestin	81.2	84.8	2	3.8	174.22
RDA	RS-14	CSPG4	Chondroitin sulfate proteoglycan 4	250.4	95.4	2	1.2	110.49
RDA	RS-14	ACACB	Acetyl-CoA carboxylase 2	276.4	100.2	2	1.2	20.64
RDA	RS-14	PZRN3	E3 ubiquitin-protein ligase PDZRN3	119.5	84.2	2	2.3	80.75
RDA	RS-14	ROBO2	Roundabout homolog 2	151.1	94.7	2	2.3	85.63
RDA	RS-14	RN213	E3 ubiquitin-protein ligase RNF213	591.0	100.7	2	0.5	119.73
RDA	RS-14	TOX4	TOX high mobility group box family member 4	66.2	90.0	2	3.7	115.28
RDA	RS-14	CSPG2	Versican core protein	372.6	82.0	2	0.7	57.91
RDA	RS-14	ARI1A	AT-rich interactive domain-containing protein 1A	241.9	102.7	2	1.4	121.50
RDA	RS-14	P210L	Nuclear pore membrane glycoprotein 210-like	210.5	104.5	2	1.2	14.11
RDA	RS-14	FR1L6	Fer-1-like protein 6	209.2	110.6	2	1.3	161.98
RDA	RS-14	PHF14	PHD finger protein 14	100.0	100.2	2	2.3	22.96
RDA	RS-14	MINT	Msx2-interacting protein	402.0	91.8	2	0.5	42.16
RDA	RS-14	TCF7	Transcription factor 7	41.6	126.2	2	10.4	60.53
RDA	RS-14	GPR98	G-protein coupled receptor 98	692.6	102.6	2	0.2	69.07
RDA	RS-14	CO3A1	Collagen alpha-1(III) chain	138.5	105.5	2	2.4	84.50
RDA	RS-14	N4BP2	NEDD4-binding protein 2	198.7	97.8	2	1.6	109.63
RDA	RS-14	SPEG	Striated muscle preferentially expressed protein kinase	354.1	87.3	2	0.7	64.25
RDA	RS-14	ARHGC	Rho guanine nucleotide exchange factor 12	173.1	92.4	2	1.2	82.77
RDA	RS-14	TANC2	Protein TANC2	219.5	99.2	2	1.3	137.51
RDA	RS-14	RPC1	DNA-directed RNA polymerase III subunit RPC1	155.5	84.0	2	1.3	276.31
RDA	RS-14	S12A7	Solute carrier family 12 member 7	119.0	82.5	2	2.4	106.41
RDA	RS-14	MSH3	DNA mismatch repair protein Msh3	127.3	85.8	2	1.4	253.76
RDA	RS-14	NAV2	Neuron navigator 2	268.0	87.0	2	0.8	222.74
RDA	RS-14	VIGLN	Vigilin	141.4	102.5	2	1.4	194.34
RDA	RS-14	MAP4	Microtubule-associated protein 4	120.9	82.4	2	2.8	60.01
RDA	RS-14	DOCK7	Dedicator of cytokinesis protein 7	242.4	98.5	3	1.0	204.07
RDA	RS-14	MYOME	Myomegalin	264.9	94.1	3	1.7	92.28
RDA	RS-14	UBR4	E3 ubiquitin-protein ligase UBR4	573.5	98.4	3	0.9	94.06
RDA	RS-14	MYH7B	Myosin-7B	221.3	107.0	3	1.9	168.21
RDA	RS-14	CHD8	Chromodomain-helicase-DNA-binding protein 8	290.3	85.2	3	1.0	178.72
RDA	RS-14	ACBG2	Long-chain-fatty-acid--CoA ligase ACSBG2	74.3	103.8	3	5.1	138.10
RDA	RS-14	RBM40	RNA-binding protein 40	58.5	87.4	3	5.2	74.45
RDA	RS-14	TP53B	Tumor suppressor p53-binding protein 1	213.4	87.1	3	2.0	153.09
RDA	RS-14	DPOLZ	DNA polymerase zeta catalytic subunit	352.6	88.2	3	1.3	116.48
RDA	RS-14	SVEP1	Sushi, von Willebrand factor type A, EGF and pentraxin domain-containing protein 1	389.9	100.2	3	0.7	209.05
RDA	RS-14	COCA1	Collagen alpha-1(XII) chain	332.9	91.5	3	0.8	213.79
RDA	RS-14	XIRP2	Xin actin-binding repeat-containing protein 2	382.1	100.2	3	0.9	103.83
RDA	RS-14	BIRC6	Baculoviral IAP repeat-containing protein 6	529.9	99.6	3	0.9	17.11
RDA	RS-14	RAI14	Ankycorbin	110.0	108.1	3	3.0	169.31
RDA	RS-14	TLN1	Talin-1	269.6	138.6	3	1.5	114.92
RDA	RS-14	MYH9	Myosin-9	226.4	98.4	3	1.8	80.34
RDA	RS-14	SMG1	Serine/threonine-protein kinase SMG1	410.2	127.5	3	0.7	123.30
RDA	RS-14	ZEP2	Transcription factor HIVEP2	268.9	84.8	3	1.2	270.65
RDA	RS-14	NAV1	Neuron navigator 1	202.3	104.7	3	1.9	89.09
RDA	RS-14	LAMA1	Laminin subunit alpha-1	336.9	99.7	3	1.1	121.54
RDA	RS-14	ANR11	Ankyrin repeat domain-containing protein 11	297.7	87.1	3	1.3	99.07
RDA	RS-14	MYCB2	E3 ubiquitin-protein ligase MYCBP2	509.8	84.5	3	0.6	101.95
RDA	RS-14	LONF3	LON peptidase N-terminal domain and RING finger protein 3	84.4	92.9	3	3.3	74.67
RDA	RS-14	USP9X	Probable ubiquitin carboxyl-terminal hydrolase FAF-X	292.1	105.4	3	1.0	231.82
RDA	RS-14	HNRPM	Heterogeneous nuclear ribonucleoprotein M	77.5	94.3	3	6.8	108.66
RDA	RS-14	PKHM1	Pleckstrin homology domain-containing family M member 1	117.4	103.7	3	2.4	117.78
RDA	RS-14	CTRC	Chymotrypsin-C	29.5	205.5	3	10.8	20.76
RDA	RS-14	KIF14	Kinesin-like protein KIF14	186.4	115.1	3	2.7	102.85
RDA	RS-14	PRC2B	Protein PRRC2B	242.8	115.9	3	1.3	73.16
RDA	RS-14	GBF1	Golgi-specific brefeldin A-resistance guanine nucleotide exchange factor 1	206.3	83.1	3	1.6	77.83
RDA	RS-14	BAP1	Ubiquitin carboxyl-terminal hydrolase BAP1	80.3	93.1	3	7.0	85.42
RDA	RS-14	RIF1	Telomere-associated protein RIF1	274.3	84.8	3	1.5	118.99
RDA	RS-14	GRIN1	G protein-regulated inducer of neurite outgrowth 1	102.3	95.6	3	5.2	147.49
RDA	RS-14	VP13D	Vacuolar protein sorting-associated protein 13D	491.6	102.0	3	0.7	89.10
RDA	RS-14	DYH3	Dynein heavy chain 3, axonemal	470.5	81.2	3	1.2	71.03
RDA	RS-14	GCP60	Golgi resident protein GCP60	60.6	86.7	3	7.2	142.51
RDA	RS-14	SPEF2	Sperm flagellar protein 2	209.7	105.6	3	1.7	113.30
RDA	RS-14	UN13A	Protein unc-13 homolog A	192.9	89.8	3	2.1	167.67
RDA	RS-14	TPR	Nucleoprotein TPR	267.1	105.3	3	1.6	42.23
RDA	RS-14	DIDO1	Death-inducer obliterator 1	243.7	89.0	3	1.3	116.83
RDA	RS-14	ARI1B	AT-rich interactive domain-containing protein 1B	236.0	134.2	3	2.3	175.02
RDA	RS-14	GOG8M	Golgin subfamily A member 8M	71.5	91.3	3	4.1	116.16
RDA	RS-14	CHD7	Chromodomain-helicase-DNA-binding protein 7	335.7	106.2	3	1.4	65.46
RDA	RS-14	TCPB	T-complex protein 1 subunit beta	57.5	102.4	3	4.7	214.42
RDA	RS-14	GCC2	GRIP and coiled-coil domain-containing protein 2	195.8	102.7	3	2.7	140.78
RDA	RS-14	TACC2	Transforming acidic coiled-coil-containing protein 2	309.2	116.6	3	1.2	81.49
RDA	RS-14	SPKAP	A-kinase anchor protein SPHKAP	186.3	87.5	3	2.1	68.61
RDA	RS-14	ATR	Serine/threonine-protein kinase ATR	301.2	128.6	3	0.8	209.79
RDA	RS-14	NGAP	Ras GTPase-activating protein nGAP	128.5	88.9	3	2.5	119.65
RDA	RS-14	COKA1	Collagen alpha-1(XX) chain	135.7	94.2	3	2.7	70.62
RDA	RS-14	UGGG2	UDP-glucose:glycoprotein glucosyltransferase 2	174.6	83.3	4	2.6	119.77
RDA	RS-14	CE170	Centrosomal protein of 170 kDa	175.2	86.2	4	2.8	90.90
RDA	RS-14	K1109	Uncharacterized protein KIAA1109	555.1	87.7	4	0.8	148.28
RDA	RS-14	ZN469	Zinc finger protein 469	409.9	142.4	4	1.2	139.71
RDA	RS-14	CELR3	Cadherin EGF LAG seven-pass G-type receptor 3	358.0	119.5	4	1.4	85.56
RDA	RS-14	CMYA5	Cardiomyopathy-associated protein 5	448.9	105.3	4	0.8	233.41
RDA	RS-14	HUWE1	E3 ubiquitin-protein ligase HUWE1	481.6	94.1	4	1.4	173.51
RDA	RS-14	TNPO2	Transportin-2	101.3	86.9	4	4.6	210.54
RDA	RS-14	C170B	Centrosomal protein of 170 kDa protein B	171.6	97.1	4	3.1	126.73
RDA	RS-14	SPD2B	SH3 and PX domain-containing protein 2B	101.5	98.6	4	7.5	139.41
RDA	RS-14	CNTRB	Centrobin	101.2	140.2	4	4.1	194.16
RDA	RS-14	ZN217	Zinc finger protein 217	115.2	95.7	4	3.0	221.53
RDA	RS-14	MYO9B	Unconventional myosin-IXb	243.2	130.7	4	2.5	109.33
RDA	RS-14	PTPRB	Receptor-type tyrosine-protein phosphatase beta	224.2	139.7	4	1.9	189.85
RDA	RS-14	BD1L1	Biorientation of chromosomes in cell division protein 1-like 1	330.3	105.7	4	1.3	120.55
RDA	RS-14	CAMP1	Calmodulin-regulated spectrin-associated protein 1	177.9	125.5	4	2.9	183.78
RDA	RS-14	CADH9	Cadherin-9	88.6	124.3	4	5.3	151.89
RDA	RS-14	RAI1	Retinoic acid-induced protein 1	203.2	123.8	4	2.3	166.63
RDA	RS-14	LAMA3	Laminin subunit alpha-3	366.4	110.2	4	1.5	53.13
RDA	RS-14	SYCP1	Synaptonemal complex protein 1	114.1	109.5	4	3.9	83.46
RDA	RS-14	TRNK1	TPR and ankyrin repeat-containing protein 1	336.0	136.8	5	1.9	81.99
RDA	RS-14	LBN	Limbin	147.9	108.1	5	3.8	128.13
RDA	RS-14	PARD3	Partitioning defective 3 homolog	151.3	105.6	5	4.6	157.74
RDA	RS-14	USH2A	Usherin	575.2	97.4	5	1.4	101.06
RDA	RS-14	TAF1L	Transcription initiation factor TFIID subunit 1-like	207.2	121.4	5	2.5	96.73
RDA	RS-14	PEAK1	Pseudopodium-enriched atypical kinase 1	193.0	86.3	5	2.8	90.77
RDA	RS-14	CLIP1	CAP-Gly domain-containing linker protein 1	162.1	112.7	5	4.0	107.89
RDA	RS-14	FNDC1	Fibronectin type III domain-containing protein 1	205.4	136.4	5	4.5	103.53
RDA	RS-14	PITM3	Membrane-associated phosphatidylinositol transfer protein 3	106.7	90.8	5	5.1	79.28
RDA	RS-14	CROCC	Rootletin	228.4	105.1	5	2.9	105.61
RDA	RS-14	SHIP2	Phosphatidylinositol 3,4,5-trisphosphate 5-phosphatase 2	138.5	139.6	5	4.0	201.22
RDA	RS-14	SSPO	SCO-spondin	547.1	106.8	5	1.2	95.70
RDA	RS-14	ABCA2	ATP-binding cassette sub-family A member 2	269.7	110.4	5	2.4	208.14
RDA	RS-14	NCOR1	Nuclear receptor corepressor 1	270.0	105.4	5	1.8	220.09
RDA	RS-14	HMCN2	Hemicentin-2	542.3	146.6	5	0.9	110.96
RDA	RS-14	UTP20	Small subunit processome component 20 homolog	318.2	108.7	5	1.7	173.17
RDA	RS-14	CELR1	Cadherin EGF LAG seven-pass G-type receptor 1	329.3	122.6	6	2.0	100.99
RDA	RS-14	MDN1	Midasin	632.4	123.2	6	1.0	84.59
RDA	RS-14	ANK2	Ankyrin-2	433.4	119.6	6	1.6	140.46
RDA	RS-14	CO6A6	Collagen alpha-6(VI) chain	247.0	196.3	8	4.2	99.35
RDA	RS-14	CNOT1	CCR4-NOT transcription complex subunit 1	266.8	148.5	8	3.4	143.41
RDA	RS-14	CEL3A	Chymotrypsin-like elastase family member 3A	29.5	345.2	9	26.3	71.45
RDA	RS-14	TITIN	Titin	3813.7	103.2	21	0.6	149.60

## Sheet: RF-10
Group	Sample	Accession	Protein	MW [kDa]	Score	Peptides	sequence coverage [%]	RMS90 [ppm]
2RDA	RF-10	AMYP	Pancreatic alpha-amylase	57.7	865.7	22	39.3	60.12
2RDA	RF-10	AMY2B	Alpha-amylase 2B	57.7	813.4	3	4.1	64.11
2RDA	RF-10	AMY1	Alpha-amylase 1	57.7	791.5	1	2.2	9.57
2RDA	RF-10	CEL3A	Chymotrypsin-like elastase family member 3A	29.5	316.9	8	28.9	57.80
2RDA	RF-10	A1AT	Alpha-1-antitrypsin	46.7	196.3	6	21.3	46.75
2RDA	RF-10	FCGBP	IgGFc-binding protein	571.6	192.9	6	1.2	68.44
2RDA	RF-10	ANR24	Ankyrin repeat domain-containing protein 24	124.1	186.6	5	4.0	147.31
2RDA	RF-10	KMT2D	Histone-lysine N-methyltransferase 2D	593.0	175.8	4	0.6	90.55
2RDA	RF-10	SYNE2	Nesprin-2	795.9	175.5	12	2.0	63.46
2RDA	RF-10	MACF1	Microtubule-actin cross-linking factor 1, isoforms 1/2/3/5	837.8	171.3	15	2.6	128.15
2RDA	RF-10	CO5A3	Collagen alpha-3(V) chain	172.0	170.9	3	2.9	83.46
2RDA	RF-10	FSIP2	Fibrous sheath-interacting protein 2	780.1	170.0	8	1.3	87.51
2RDA	RF-10	VP13C	Vacuolar protein sorting-associated protein 13C	422.1	167.4	9	2.7	111.47
2RDA	RF-10	ZN831	Zinc finger protein 831	177.8	164.5	3	2.6	99.97
2RDA	RF-10	PLEC	Plectin	531.5	159.6	9	2.4	70.97
2RDA	RF-10	FAT3	Protocadherin Fat 3	505.2	157.7	6	1.2	55.19
2RDA	RF-10	ASXL2	Putative Polycomb group protein ASXL2	153.7	155.4	4	2.6	199.05
2RDA	RF-10	ANK3	Ankyrin-3	480.1	151.3	5	1.6	150.82
2RDA	RF-10	MDN1	Midasin	632.4	150.5	7	1.0	128.22
2RDA	RF-10	PRUN2	Protein prune homolog 2	340.4	143.7	5	2.6	116.84
2RDA	RF-10	JHD2C	Probable JmjC domain-containing histone demethylation protein 2C	284.3	141.3	1	0.4	38.58
2RDA	RF-10	BCAR1	Breast cancer anti-estrogen resistance protein 1	93.3	141.3	3	3.9	115.12
2RDA	RF-10	SPTN2	Spectrin beta chain, non-erythrocytic 2	271.2	140.5	5	2.1	89.01
2RDA	RF-10	BIRC6	Baculoviral IAP repeat-containing protein 6	529.9	139.4	6	1.3	84.07
2RDA	RF-10	UBR5	E3 ubiquitin-protein ligase UBR5	309.2	138.7	4	1.9	77.47
2RDA	RF-10	RYR3	Ryanodine receptor 3	551.7	137.2	6	1.5	61.09
2RDA	RF-10	PRC2B	Protein PRRC2B	242.8	137.1	4	1.8	167.50
2RDA	RF-10	MXRA5	Matrix-remodeling-associated protein 5	312.0	136.5	4	1.3	147.69
2RDA	RF-10	OBSCN	Obscurin	867.9	136.1	5	0.7	100.02
2RDA	RF-10	MYH15	Myosin-15	224.5	135.8	6	3.7	79.62
2RDA	RF-10	PCD23	Protocadherin-23	322.0	135.4	4	1.9	120.08
2RDA	RF-10	DYH7	Dynein heavy chain 7, axonemal	460.9	135.2	6	2.0	57.28
2RDA	RF-10	CGNL1	Cingulin-like protein 1	149.0	134.6	2	2.2	98.36
2RDA	RF-10	ANK1	Ankyrin-1	206.1	133.1	4	2.3	106.81
2RDA	RF-10	TP53B	Tumor suppressor p53-binding protein 1	213.4	132.1	2	1.1	99.86
2RDA	RF-10	CO7A1	Collagen alpha-1(VII) chain	295.0	131.7	4	2.1	90.92
2RDA	RF-10	HECW1	E3 ubiquitin-protein ligase HECW1	179.4	131.4	4	2.8	70.04
2RDA	RF-10	K2022	Protein KIAA2022	167.4	130.5	4	2.6	94.56
2RDA	RF-10	COCA1	Collagen alpha-1(XII) chain	332.9	129.9	5	1.9	91.05
2RDA	RF-10	UBP24	Ubiquitin carboxyl-terminal hydrolase 24	294.2	128.9	5	2.1	147.93
2RDA	RF-10	VP13A	Vacuolar protein sorting-associated protein 13A	360.0	127.9	3	1.1	124.03
2RDA	RF-10	RPGR1	X-linked retinitis pigmentosa GTPase regulator-interacting protein 1	146.6	127.3	4	3.0	128.83
2RDA	RF-10	ECM29	Proteasome-associated protein ECM29 homolog	204.2	126.7	1	1.0	40.65
2RDA	RF-10	JIP3	C-Jun-amino-terminal kinase-interacting protein 3	147.4	126.6	3	2.8	78.15
2RDA	RF-10	BPTF	Nucleosome-remodeling factor subunit BPTF	338.1	126.1	2	0.7	154.87
2RDA	RF-10	CO2A1	Collagen alpha-1(II) chain	141.7	125.8	3	2.6	98.09
2RDA	RF-10	COPA1	Collagen alpha-1(XXV) chain	64.7	125.4	1	3.5	119.86
2RDA	RF-10	UBP34	Ubiquitin carboxyl-terminal hydrolase 34	404.0	125.3	3	0.9	105.50
2RDA	RF-10	ALMS1	Alstrom syndrome protein 1	460.7	124.8	3	0.7	109.55
2RDA	RF-10	RP1L1	Retinitis pigmentosa 1-like 1 protein	261.0	124.5	4	1.8	95.05
2RDA	RF-10	HERC2	E3 ubiquitin-protein ligase HERC2	526.9	124.4	3	0.6	120.04
2RDA	RF-10	UTRO	Utrophin	394.2	124.0	7	2.9	82.30
2RDA	RF-10	TRNK1	TPR and ankyrin repeat-containing protein 1	336.0	123.7	2	0.9	41.97
2RDA	RF-10	ALPK3	Alpha-protein kinase 3	201.1	123.3	2	1.4	69.31
2RDA	RF-10	SIK3	Serine/threonine-protein kinase SIK3	139.9	122.8	3	2.2	95.27
2RDA	RF-10	UGGG2	UDP-glucose:glycoprotein glucosyltransferase 2	174.6	122.6	1	0.3	232.02
2RDA	RF-10	CP250	Centrosome-associated protein CEP250	281.0	122.5	2	1.0	52.60
2RDA	RF-10	GCN1L	Translational activator GCN1	292.6	121.9	2	0.8	103.45
2RDA	RF-10	K1731	Centrosomal protein KIAA1731	295.0	120.2	3	1.4	88.10
2RDA	RF-10	MYH14	Myosin-14	227.7	119.5	3	1.8	127.76
2RDA	RF-10	DYH5	Dynein heavy chain 5, axonemal	528.7	119.4	7	1.6	78.37
2RDA	RF-10	MINT	Msx2-interacting protein	402.0	118.9	5	1.5	152.79
2RDA	RF-10	APOBR	Apolipoprotein B receptor	114.8	118.8	2	1.7	284.65
2RDA	RF-10	HNRPM	Heterogeneous nuclear ribonucleoprotein M	77.5	118.5	2	1.8	130.91
2RDA	RF-10	CO6A3	Collagen alpha-3(VI) chain	343.5	118.3	2	0.8	43.21
2RDA	RF-10	FA21B	WASH complex subunit FAM21B	136.9	117.8	2	2.4	49.81
2RDA	RF-10	ZEP1	Zinc finger protein 40	296.7	117.8	1	0.6	146.79
2RDA	RF-10	TCOF	Treacle protein	152.0	117.0	3	2.6	82.94
2RDA	RF-10	DYST	Dystonin	860.1	116.9	8	1.4	80.41
2RDA	RF-10	CBP	CREB-binding protein	265.2	116.8	2	1.1	45.08
2RDA	RF-10	SCN3A	Sodium channel protein type 3 subunit alpha	226.1	115.8	4	2.5	141.29
2RDA	RF-10	DYH10	Dynein heavy chain 10, axonemal	514.5	115.3	1	0.2	249.47
2RDA	RF-10	FLNA	Filamin-A	280.6	115.2	2	0.6	169.02
2RDA	RF-10	LAP2	Protein LAP2	158.2	115.0	3	2.3	129.37
2RDA	RF-10	OSBL6	Oxysterol-binding protein-related protein 6	106.2	114.9	1	1.3	112.87
2RDA	RF-10	MAP1B	Microtubule-associated protein 1B	270.5	114.3	2	0.6	42.96
2RDA	RF-10	BSN	Protein bassoon	416.2	114.0	2	0.4	199.97
2RDA	RF-10	TANC1	Protein TANC1	202.1	113.5	3	2.3	124.16
2RDA	RF-10	YLPM1	YLP motif-containing protein 1	219.8	113.0	2	1.6	161.25
2RDA	RF-10	SHRM1	Protein Shroom1	90.7	112.9	1	1.2	252.42
2RDA	RF-10	PDS5A	Sister chromatid cohesion protein PDS5 homolog A	150.7	112.8	4	2.5	183.83
2RDA	RF-10	CMYA5	Cardiomyopathy-associated protein 5	448.9	112.7	3	1.3	128.85
2RDA	RF-10	MYO9B	Unconventional myosin-IXb	243.2	112.7	3	1.2	166.63
2RDA	RF-10	HMCN1	Hemicentin-1	613.0	112.5	3	0.6	86.95
2RDA	RF-10	SPD2A	SH3 and PX domain-containing protein 2A	125.2	112.4	2	1.5	93.97
2RDA	RF-10	GPTC2	G patch domain-containing protein 2	58.9	112.2	2	6.2	163.41
2RDA	RF-10	ANR12	Ankyrin repeat domain-containing protein 12	235.5	112.1	2	0.8	103.92
2RDA	RF-10	F208A	Protein FAM208A	188.9	111.7	3	2.2	123.15
2RDA	RF-10	ERIC3	Glutamate-rich protein 3	168.4	111.1	5	4.8	49.31
2RDA	RF-10	MYH6	Myosin-6	223.6	111.1	3	1.8	112.01
2RDA	RF-10	VP13D	Vacuolar protein sorting-associated protein 13D	491.6	110.2	4	0.9	106.70
2RDA	RF-10	PGBM	Basement membrane-specific heparan sulfate proteoglycan core protein	468.5	110.0	2	0.4	59.89
2RDA	RF-10	OBSL1	Obscurin-like protein 1	206.8	110.0	1	1.0	17.77
2RDA	RF-10	S12A9	Solute carrier family 12 member 9	96.0	109.9	1	1.4	217.27
2RDA	RF-10	NOMO1	Nodal modulator 1	134.2	109.9	2	1.8	73.50
2RDA	RF-10	CTRO	Citron Rho-interacting kinase	231.3	109.8	4	1.8	84.31
2RDA	RF-10	ANR50	Ankyrin repeat domain-containing protein 50	155.8	109.8	2	1.3	120.29
2RDA	RF-10	UBR4	E3 ubiquitin-protein ligase UBR4	573.5	109.6	3	0.7	109.60
2RDA	RF-10	QSER1	Glutamine and serine-rich protein 1	189.9	109.6	1	0.6	116.56
2RDA	RF-10	K0947	Uncharacterized protein KIAA0947	247.7	109.5	1	0.8	124.95
2RDA	RF-10	FXL19	F-box/LRR-repeat protein 19	75.7	109.2	1	1.2	222.62
2RDA	RF-10	INF2	Inverted formin-2	135.5	109.2	1	1.3	134.26
2RDA	RF-10	E2AK4	Eukaryotic translation initiation factor 2-alpha kinase 4	186.8	108.9	3	1.6	100.24
2RDA	RF-10	BAHC1	BAH and coiled-coil domain-containing protein 1	276.8	108.5	2	0.8	59.25
2RDA	RF-10	BCL9	B-cell CLL/lymphoma 9 protein	149.2	108.5	3	2.6	64.31
2RDA	RF-10	ANKH1	Ankyrin repeat and KH domain-containing protein 1	269.3	108.1	2	0.7	92.14
2RDA	RF-10	MPDZ	Multiple PDZ domain protein	221.5	108.0	2	1.1	97.46
2RDA	RF-10	TTC28	Tetratricopeptide repeat protein 28	270.7	107.9	2	0.7	45.76
2RDA	RF-10	ZN609	Zinc finger protein 609	151.1	107.8	3	1.8	148.25
2RDA	RF-10	CASC5	Protein CASC5	265.2	107.8	3	1.2	144.98
2RDA	RF-10	MYLK	Myosin light chain kinase, smooth muscle	210.6	107.6	1	0.4	296.94
2RDA	RF-10	RHG20	Rho GTPase-activating protein 20	132.5	107.6	2	1.1	224.70
2RDA	RF-10	LUZP1	Leucine zipper protein 1	120.2	107.5	1	0.8	102.77
2RDA	RF-10	SMCA2	Probable global transcription activator SNF2L2	181.2	107.4	3	1.9	132.80
2RDA	RF-10	ITPR3	Inositol 1,4,5-trisphosphate receptor type 3	303.9	107.3	1	0.4	216.37
2RDA	RF-10	RPC6	DNA-directed RNA polymerase III subunit RPC6	35.7	107.1	1	4.4	48.01
2RDA	RF-10	SCEL	Sciellin	77.5	107.0	2	3.8	84.23
2RDA	RF-10	DYH3	Dynein heavy chain 3, axonemal	470.5	107.0	2	0.5	151.01
2RDA	RF-10	ASXL3	Putative Polycomb group protein ASXL3	241.8	106.8	2	1.1	294.68
2RDA	RF-10	UNC80	Protein unc-80 homolog	363.2	106.8	3	0.9	154.62
2RDA	RF-10	MYH4	Myosin-4	222.9	106.5	4	1.5	143.65
2RDA	RF-10	PCD18	Protocadherin-18	126.1	106.5	3	3.4	128.60
2RDA	RF-10	PSMD3	26S proteasome non-ATPase regulatory subunit 3	60.9	106.5	3	3.7	38.74
2RDA	RF-10	APOB	Apolipoprotein B-100	515.3	106.5	1	0.2	31.05
2RDA	RF-10	JMY	Junction-mediating and -regulatory protein	111.4	106.3	2	2.5	137.24
2RDA	RF-10	KMT2A	Histone-lysine N-methyltransferase 2A	431.5	105.9	4	0.7	315.44
2RDA	RF-10	MKL2	MKL/myocardin-like protein 2	118.1	105.8	1	0.6	5.50
2RDA	RF-10	SLX4	Structure-specific endonuclease subunit SLX4	199.9	105.8	1	0.6	4.38
2RDA	RF-10	LAMA1	Laminin subunit alpha-1	336.9	105.6	3	0.9	85.63
2RDA	RF-10	SORL	Sortilin-related receptor	248.3	105.6	3	1.6	145.15
2RDA	RF-10	MAN1	Inner nuclear membrane protein Man1	99.9	105.5	2	2.9	97.30
2RDA	RF-10	SYEP	Bifunctional glutamate/proline--tRNA ligase	170.5	105.5	4	3.2	108.59
2RDA	RF-10	AKA12	A-kinase anchor protein 12	191.4	105.4	4	2.4	153.68
2RDA	RF-10	NCOAT	Bifunctional protein NCOAT	102.8	105.2	4	5.0	111.35
2RDA	RF-10	LRRK2	Leucine-rich repeat serine/threonine-protein kinase 2	285.9	104.9	2	0.6	45.72
2RDA	RF-10	AT2A3	Sarcoplasmic/endoplasmic reticulum calcium ATPase 3	113.9	104.7	3	2.9	143.26
2RDA	RF-10	MPP5	MAGUK p55 subfamily member 5	77.2	104.6	1	2.2	146.51
2RDA	RF-10	ATS1	A disintegrin and metalloproteinase with thrombospondin motifs 1	105.3	104.5	2	2.1	86.93
2RDA	RF-10	FBF1	Fas-binding factor 1	125.4	104.1	1	0.8	8.98
2RDA	RF-10	MYO9A	Unconventional myosin-IXa	292.5	103.8	3	1.2	91.99
2RDA	RF-10	DMXL2	DmX-like protein 2	339.4	103.7	2	0.6	199.40
2RDA	RF-10	SCN1A	Sodium channel protein type 1 subunit alpha	228.8	103.6	1	0.8	74.42
2RDA	RF-10	TEX15	Testis-expressed sequence 15 protein	315.1	103.5	2	1.1	96.34
2RDA	RF-10	PKHA6	Pleckstrin homology domain-containing family A member 6	117.1	103.4	2	1.9	137.31
2RDA	RF-10	MGAP	MAX gene-associated protein	331.6	103.3	2	1.0	21.18
2RDA	RF-10	CAD23	Cadherin-23	369.3	103.1	3	0.8	140.72
2RDA	RF-10	TRPM2	Transient receptor potential cation channel subfamily M member 2	171.1	102.5	1	0.4	242.71
2RDA	RF-10	RIF1	Telomere-associated protein RIF1	274.3	102.4	4	2.2	66.22
2RDA	RF-10	PDZD2	PDZ domain-containing protein 2	301.5	102.1	2	1.0	140.47
2RDA	RF-10	PEPL	Periplakin	204.6	102.0	4	2.4	196.00
2RDA	RF-10	RPC2	DNA-directed RNA polymerase III subunit RPC2	127.7	101.8	1	1.4	134.21
2RDA	RF-10	NBAS	Neuroblastoma-amplified sequence	268.4	101.6	2	1.5	61.79
2RDA	RF-10	SC16A	Protein transport protein Sec16A	233.4	101.4	1	0.5	113.57
2RDA	RF-10	LRP2	Low-density lipoprotein receptor-related protein 2	521.6	101.0	4	1.0	75.02
2RDA	RF-10	HD	Huntingtin	347.4	100.4	1	0.4	122.05
2RDA	RF-10	UN13A	Protein unc-13 homolog A	192.9	100.3	4	2.4	125.24
2RDA	RF-10	FLNB	Filamin-B	278.0	100.3	2	0.8	76.42
2RDA	RF-10	STAR9	StAR-related lipid transfer protein 9	516.0	100.1	2	0.6	27.97
2RDA	RF-10	COHA1	Collagen alpha-1(XVII) chain	150.3	99.6	1	0.7	99.35
2RDA	RF-10	FARP1	FERM, RhoGEF and pleckstrin domain-containing protein 1	118.6	99.2	1	1.2	72.67
2RDA	RF-10	S31E1	Spermatogenesis-associated protein 31E1	157.0	99.2	1	0.8	55.76
2RDA	RF-10	PCD15	Protocadherin-15	215.9	98.8	1	0.4	283.15
2RDA	RF-10	C2CD3	C2 domain-containing protein 3	260.2	98.8	4	2.2	118.35
2RDA	RF-10	RRBP1	Ribosome-binding protein 1	152.4	98.6	2	1.1	119.42
2RDA	RF-10	EP400	E1A-binding protein p400	343.3	98.6	2	0.8	106.54
2RDA	RF-10	MSH6	DNA mismatch repair protein Msh6	152.7	98.5	3	2.4	99.67
2RDA	RF-10	KIF11	Kinesin-like protein KIF11	119.1	98.2	1	0.9	150.19
2RDA	RF-10	K1211	Uncharacterized protein KIAA1211	136.7	98.2	2	1.6	208.01
2RDA	RF-10	ANFY1	Ankyrin repeat and FYVE domain-containing protein 1	128.3	97.9	2	1.9	136.57
2RDA	RF-10	CHD6	Chromodomain-helicase-DNA-binding protein 6	305.2	97.9	2	0.6	97.94
2RDA	RF-10	IMB1	Importin subunit beta-1	97.1	97.9	1	0.9	7.66
2RDA	RF-10	MICA3	Protein-methionine sulfoxide oxidase MICAL3	224.2	97.7	3	1.5	93.07
2RDA	RF-10	PKHD1	Fibrocystin	446.4	97.6	2	0.5	90.06
2RDA	RF-10	SYNE1	Nesprin-1	1010.5	97.3	6	0.9	98.79
2RDA	RF-10	CENPC	Centromere protein C	106.8	97.3	2	2.8	118.39
2RDA	RF-10	SCN9A	Sodium channel protein type 9 subunit alpha	226.2	97.2	1	0.4	331.41
2RDA	RF-10	TRABD	TraB domain-containing protein	42.3	97.2	1	3.2	124.24
2RDA	RF-10	CND1	Condensin complex subunit 1	157.1	97.0	2	1.4	177.64
2RDA	RF-10	CGRE1	Cell growth regulator with EF hand domain protein 1	31.9	96.7	3	15.6	106.73
2RDA	RF-10	TAF5	Transcription initiation factor TFIID subunit 5	86.8	96.6	4	6.1	102.45
2RDA	RF-10	CC147	Coiled-coil domain-containing protein 147	103.4	96.4	1	1.5	16.83
2RDA	RF-10	S12A4	Solute carrier family 12 member 4	120.6	96.2	1	0.5	125.16
2RDA	RF-10	DNLI4	DNA ligase 4	103.9	96.2	2	2.0	178.55
2RDA	RF-10	PKHG1	Pleckstrin homology domain-containing family G member 1	155.3	96.1	3	1.9	71.79
2RDA	RF-10	NMDE4	Glutamate receptor ionotropic, NMDA 2D	143.7	95.9	2	3.7	110.49
2RDA	RF-10	CUX1	Homeobox protein cut-like 1	164.1	95.9	3	3.0	89.82
2RDA	RF-10	LETM2	LETM1 domain-containing protein LETM2, mitochondrial	55.9	95.7	1	2.6	66.87
2RDA	RF-10	SP1	Transcription factor Sp1	80.6	95.4	2	2.9	111.41
2RDA	RF-10	CDK5	Cyclin-dependent kinase 5	33.3	95.4	2	8.2	105.78
2RDA	RF-10	SCAFB	Protein SCAF11	164.6	95.4	1	1.2	121.26
2RDA	RF-10	TOPRS	E3 ubiquitin-protein ligase Topors	119.1	95.3	1	0.7	107.67
2RDA	RF-10	DUS27	Inactive dual specificity phosphatase 27	130.1	95.3	2	1.9	164.26
2RDA	RF-10	AHNK	Neuroblast differentiation-associated protein AHNAK	628.7	95.0	5	1.1	105.11
2RDA	RF-10	CK5P2	CDK5 regulatory subunit-associated protein 2	214.9	95.0	2	1.2	136.99
2RDA	RF-10	MY18B	Unconventional myosin-XVIIIb	285.0	94.8	1	0.8	6.68
2RDA	RF-10	ZN217	Zinc finger protein 217	115.2	94.8	3	3.0	107.78
2RDA	RF-10	AKA11	A-kinase anchor protein 11	210.4	94.7	1	0.4	192.34
2RDA	RF-10	WDR66	WD repeat-containing protein 66	129.9	94.5	1	0.7	230.66
2RDA	RF-10	AT2B2	Plasma membrane calcium-transporting ATPase 2	136.8	94.4	1	1.3	22.10
2RDA	RF-10	NAIF1	Nuclear apoptosis-inducing factor 1	35.1	94.3	1	5.8	39.29
2RDA	RF-10	RIMB1	Peripheral-type benzodiazepine receptor-associated protein 1	199.9	94.1	1	0.6	152.85
2RDA	RF-10	CE112	Centrosomal protein of 112 kDa	112.7	93.9	2	3.0	51.45
2RDA	RF-10	TRIPB	Thyroid receptor-interacting protein 11	227.4	93.8	3	1.9	82.21
2RDA	RF-10	HYDIN	Hydrocephalus-inducing protein homolog	575.5	93.8	2	0.7	10.34
2RDA	RF-10	TNR6B	Trinucleotide repeat-containing gene 6B protein	193.9	93.4	2	1.5	76.28
2RDA	RF-10	ARMC2	Armadillo repeat-containing protein 2	96.8	93.4	1	2.0	72.51
2RDA	RF-10	F178A	Protein FAM178A	131.8	93.4	1	1.4	38.42
2RDA	RF-10	ANR17	Ankyrin repeat domain-containing protein 17	274.1	93.3	1	0.8	54.60
2RDA	RF-10	SAS10	Something about silencing protein 10	54.5	93.2	1	1.7	216.93
2RDA	RF-10	NPAT	Protein NPAT	154.2	92.9	1	0.5	13.11
2RDA	RF-10	VGF	Neurosecretory protein VGF	67.2	92.7	1	2.0	166.63
2RDA	RF-10	DMD	Dystrophin	426.5	92.7	2	0.5	20.48
2RDA	RF-10	ZO2	Tight junction protein ZO-2	133.9	92.6	2	2.4	230.77
2RDA	RF-10	ARHGH	Rho guanine nucleotide exchange factor 17	221.5	92.2	2	1.3	75.24
2RDA	RF-10	NFAC4	Nuclear factor of activated T-cells, cytoplasmic 4	95.4	92.0	2	3.2	86.63
2RDA	RF-10	BAHD1	Bromo adjacent homology domain-containing 1 protein	84.6	91.9	2	3.6	80.40
2RDA	RF-10	CYTSA	Cytospin-A	124.5	91.5	2	2.4	210.71
2RDA	RF-10	EST4A	Carboxylesterase 4A	63.5	91.4	1	2.5	113.98
2RDA	RF-10	PZRN4	PDZ domain-containing RING finger protein 4	117.0	91.4	2	1.5	255.52
2RDA	RF-10	CKAP5	Cytoskeleton-associated protein 5	225.4	91.1	2	1.2	112.68
2RDA	RF-10	DOCK1	Dedicator of cytokinesis protein 1	215.2	91.0	2	1.1	118.14
2RDA	RF-10	CO5A1	Collagen alpha-1(V) chain	183.4	90.7	2	1.4	182.44
2RDA	RF-10	TTI1	TELO2-interacting protein 1 homolog	122.0	90.6	2	1.7	104.81
2RDA	RF-10	PREX1	Phosphatidylinositol 3,4,5-trisphosphate-dependent Rac exchanger 1 protein	186.1	90.4	2	2.5	69.56
2RDA	RF-10	RSF1	Remodeling and spacing factor 1	163.7	90.2	1	0.7	188.91
2RDA	RF-10	GAPD1	GTPase-activating protein and VPS9 domain-containing protein 1	164.9	90.2	1	0.5	301.46
2RDA	RF-10	PCDGI	Protocadherin gamma-B6	101.0	89.7	2	1.6	146.56
2RDA	RF-10	SMC1A	Structural maintenance of chromosomes protein 1A	143.1	89.7	3	2.8	76.11
2RDA	RF-10	HS90A	Heat shock protein HSP 90-alpha	84.6	89.6	1	1.2	221.46
2RDA	RF-10	CDT1	DNA replication factor Cdt1	60.4	89.5	1	1.5	132.86
2RDA	RF-10	EPIPL	Epiplakin	555.3	89.5	1	0.3	107.26
2RDA	RF-10	LAMA3	Laminin subunit alpha-3	366.4	89.4	3	1.3	139.58
2RDA	RF-10	NEK1	Serine/threonine-protein kinase Nek1	142.7	89.4	2	2.0	72.02
2RDA	RF-10	RFC1	Replication factor C subunit 1	128.2	89.3	2	2.6	107.19
2RDA	RF-10	GSCR1	Glioma tumor suppressor candidate region gene 1 protein	158.4	89.3	2	1.4	189.11
2RDA	RF-10	XRN1	5'-3' exoribonuclease 1	194.0	89.1	3	1.9	185.91
2RDA	RF-10	RGPA1	Ral GTPase-activating protein subunit alpha-1	229.7	89.0	2	0.8	79.49
2RDA	RF-10	IF2P	Eukaryotic translation initiation factor 5B	138.7	88.9	2	1.8	51.08
2RDA	RF-10	FLNC	Filamin-C	290.8	88.7	2	0.9	104.74
2RDA	RF-10	PKHL1	Fibrocystin-L	465.4	88.7	2	0.4	144.04
2RDA	RF-10	RPGR	X-linked retinitis pigmentosa GTPase regulator	113.3	88.6	3	2.9	203.06
2RDA	RF-10	DPOLZ	DNA polymerase zeta catalytic subunit	352.6	88.6	1	0.3	210.82
2RDA	RF-10	SKT	Sickle tail protein homolog	214.0	88.5	3	2.9	79.27
2RDA	RF-10	NHSL1	NHS-like protein 1	170.6	88.4	2	1.3	146.87
2RDA	RF-10	CO6A5	Collagen alpha-5(VI) chain	289.7	88.4	1	0.4	68.55
2RDA	RF-10	FREM2	FRAS1-related extracellular matrix protein 2	350.9	88.4	1	0.4	234.60
2RDA	RF-10	TB182	182 kDa tankyrase-1-binding protein	181.7	88.3	1	1.0	18.06
2RDA	RF-10	CCD57	Coiled-coil domain-containing protein 57	103.1	88.2	2	3.8	20.38
2RDA	RF-10	CE290	Centrosomal protein of 290 kDa	290.2	88.2	1	0.3	53.54
2RDA	RF-10	TRI66	Tripartite motif-containing protein 66	134.6	88.2	2	1.8	96.61
2RDA	RF-10	PHLB1	Pleckstrin homology-like domain family B member 1	151.1	88.1	3	2.3	116.85
2RDA	RF-10	P20D1	Probable carboxypeptidase PM20D1	55.7	88.1	1	1.4	17.67
2RDA	RF-10	TCAL5	Transcription elongation factor A protein-like 5	23.3	88.0	3	15.0	184.56
2RDA	RF-10	MRP2	Canalicular multispecific organic anion transporter 1	174.1	87.9	2	1.1	141.62
2RDA	RF-10	KMT2B	Histone-lysine N-methyltransferase 2B	293.3	87.8	2	0.9	69.40
2RDA	RF-10	CNTRL	Centriolin	268.7	87.6	2	0.9	39.51
2RDA	RF-10	ZSWM8	Zinc finger SWIM domain-containing protein 8	197.2	87.5	1	1.2	35.32
2RDA	RF-10	FAT2	Protocadherin Fat 2	479.0	87.4	1	0.3	24.49
2RDA	RF-10	HXK3	Hexokinase-3	99.0	87.4	3	5.7	117.76
2RDA	RF-10	EFCB5	EF-hand calcium-binding domain-containing protein 5	173.3	87.3	1	1.1	94.78
2RDA	RF-10	SVIL	Supervillin	247.6	87.3	2	1.0	140.77
2RDA	RF-10	GPR98	G-protein coupled receptor 98	692.6	87.2	1	0.2	57.92
2RDA	RF-10	PZP	Pregnancy zone protein	163.8	87.1	2	1.7	192.34
2RDA	RF-10	CC168	Coiled-coil domain-containing protein 168	277.8	86.9	1	0.4	206.35
2RDA	RF-10	MYH11	Myosin-11	227.2	86.8	1	0.6	63.88
2RDA	RF-10	RYR1	Ryanodine receptor 1	564.8	86.7	3	0.8	105.86
2RDA	RF-10	CNOT1	CCR4-NOT transcription complex subunit 1	266.8	86.5	2	1.2	148.48
2RDA	RF-10	ZBED6	Zinc finger BED domain-containing protein 6	109.9	86.5	1	0.9	12.43
2RDA	RF-10	AP5Z1	AP-5 complex subunit zeta-1	88.5	86.3	2	2.4	90.58
2RDA	RF-10	ROR2	Tyrosine-protein kinase transmembrane receptor ROR2	104.7	86.2	3	5.1	65.90
2RDA	RF-10	MAP4	Microtubule-associated protein 4	120.9	86.1	1	0.9	157.68
2RDA	RF-10	GOGB1	Golgin subfamily B member 1	375.8	86.0	2	0.9	83.36
2RDA	RF-10	TTC3	E3 ubiquitin-protein ligase TTC3	229.7	86.0	3	1.4	198.62
2RDA	RF-10	ARHGG	Rho guanine nucleotide exchange factor 16	80.1	86.0	2	2.5	44.61
2RDA	RF-10	SPTN1	Spectrin alpha chain, non-erythrocytic 1	284.4	85.8	1	0.3	154.58
2RDA	RF-10	TCPR2	Tectonin beta-propeller repeat-containing protein 2	153.8	85.8	3	1.6	142.72
2RDA	RF-10	DYH1	Dynein heavy chain 1, axonemal	493.6	85.6	1	0.2	40.67
2RDA	RF-10	CAP7	Azurocidin	26.9	85.6	3	17.1	112.09
2RDA	RF-10	ZN451	Zinc finger protein 451	121.4	85.6	1	1.5	49.51
2RDA	RF-10	CC132	Coiled-coil domain-containing protein 132	111.1	85.5	1	1.8	62.05
2RDA	RF-10	ILDR2	Immunoglobulin-like domain-containing receptor 2	71.2	85.5	4	3.9	93.12
2RDA	RF-10	GLI3	Transcriptional activator GLI3	169.8	85.3	3	1.5	105.13
2RDA	RF-10	TET2	Methylcytosine dioxygenase TET2	223.7	85.3	1	0.3	92.71
2RDA	RF-10	KIF14	Kinesin-like protein KIF14	186.4	85.3	2	1.2	128.55
2RDA	RF-10	EP300	Histone acetyltransferase p300	264.0	85.2	2	1.5	15.82
2RDA	RF-10	EVI1	MDS1 and EVI1 complex locus protein EVI1	118.2	85.1	1	1.0	224.38
2RDA	RF-10	DYH8	Dynein heavy chain 8, axonemal	514.3	85.1	1	0.3	92.02
2RDA	RF-10	SPTB2	Spectrin beta chain, non-erythrocytic 1	274.4	84.7	2	0.9	166.75
2RDA	RF-10	DYH17	Dynein heavy chain 17, axonemal	511.5	84.6	3	0.8	169.81
2RDA	RF-10	PRRT3	Proline-rich transmembrane protein 3	102.1	84.5	1	1.7	113.74
2RDA	RF-10	PP6R3	Serine/threonine-protein phosphatase 6 regulatory subunit 3	97.6	84.4	1	1.4	14.33
2RDA	RF-10	SDK2	Protein sidekick-2	239.2	84.2	1	0.7	143.30
2RDA	RF-10	FILA	Filaggrin	434.9	84.0	2	0.9	118.10
2RDA	RF-10	CC108	Coiled-coil domain-containing protein 108	217.1	84.0	1	0.7	14.86
2RDA	RF-10	AADAT	Kynurenine/alpha-aminoadipate aminotransferase, mitochondrial	47.3	83.9	1	1.4	208.76
2RDA	RF-10	CP17A	Steroid 17-alpha-hydroxylase/17,20 lyase	57.3	83.8	3	4.3	150.17
2RDA	RF-10	ZN840	Putative zinc finger protein 840	83.2	83.7	2	3.8	156.97
2RDA	RF-10	TEN1	Teneurin-1	304.8	83.6	1	0.3	145.68
2RDA	RF-10	MYO5B	Unconventional myosin-Vb	213.5	83.5	1	0.4	243.23
2RDA	RF-10	TARSH	Target of Nesh-SH3	118.6	83.5	1	0.9	56.09
2RDA	RF-10	SPKAP	A-kinase anchor protein SPHKAP	186.3	83.4	2	1.6	149.32
2RDA	RF-10	HCN4	Potassium/sodium hyperpolarization-activated cyclic nucleotide-gated channel 4	129.0	83.3	1	0.9	246.98
2RDA	RF-10	PCLO	Protein piccolo	552.9	83.3	2	0.5	17.03
2RDA	RF-10	MYH8	Myosin-8	222.6	83.3	2	1.6	122.85
2RDA	RF-10	S45A4	Solute carrier family 45 member 4	83.8	83.2	2	2.6	138.01
2RDA	RF-10	FOXA2	Hepatocyte nuclear factor 3-beta	48.3	83.2	2	3.9	165.31
2RDA	RF-10	IF4A1	Eukaryotic initiation factor 4A-I	46.1	83.0	1	4.2	62.11
2RDA	RF-10	T10IP	Testis-specific protein 10-interacting protein	62.3	82.9	2	3.8	118.89
2RDA	RF-10	DYHC1	Cytoplasmic dynein 1 heavy chain 1	532.1	82.9	1	0.2	15.16
2RDA	RF-10	MMAB	Cob(I)yrinic acid a,c-diamide adenosyltransferase, mitochondrial	27.4	82.8	2	10.4	98.75
2RDA	RF-10	ACACB	Acetyl-CoA carboxylase 2	276.4	82.7	1	0.4	221.13
2RDA	RF-10	FRAS1	Extracellular matrix protein FRAS1	442.9	82.6	2	0.7	116.58
2RDA	RF-10	RUFY1	RUN and FYVE domain-containing protein 1	79.8	82.6	1	1.8	99.90
2RDA	RF-10	CLIC6	Chloride intracellular channel protein 6	73.0	82.6	1	1.1	17.11
2RDA	RF-10	WDR59	WD repeat-containing protein 59	109.7	82.5	2	1.5	238.44
2RDA	RF-10	CO5A2	Collagen alpha-2(V) chain	144.8	82.4	2	1.1	230.47
2RDA	RF-10	ACINU	Apoptotic chromatin condensation inducer in the nucleus	151.8	82.2	1	0.7	269.45
2RDA	RF-10	SCAPE	S phase cyclin A-associated protein in the endoplasmic reticulum	158.2	82.0	2	1.3	88.70
2RDA	RF-10	MYH13	Myosin-13	223.5	82.0	2	1.3	133.27
2RDA	RF-10	PRPF3	U4/U6 small nuclear ribonucleoprotein Prp3	77.5	82.0	2	3.2	183.76
2RDA	RF-10	PA24D	Cytosolic phospholipase A2 delta	91.9	81.9	1	1.6	42.10
2RDA	RF-10	UTP20	Small subunit processome component 20 homolog	318.2	81.8	2	0.8	140.79
2RDA	RF-10	PTN23	Tyrosine-protein phosphatase non-receptor type 23	178.9	81.8	2	1.3	68.82
2RDA	RF-10	MAGD2	Melanoma-associated antigen D2	64.9	81.7	1	2.0	146.04
2RDA	RF-10	SPNS1	Protein spinster homolog 1	56.6	81.7	2	4.2	40.81
2RDA	RF-10	CO4A5	Collagen alpha-5(IV) chain	160.9	81.7	1	1.2	150.51
2RDA	RF-10	SCNBA	Sodium channel protein type 11 subunit alpha	204.8	81.4	1	0.4	276.76
2RDA	RF-10	BRWD1	Bromodomain and WD repeat-containing protein 1	262.8	81.3	2	0.9	162.89
2RDA	RF-10	ZN407	Zinc finger protein 407	247.2	81.1	1	0.6	173.92
2RDA	RF-10	ZN536	Zinc finger protein 536	141.3	80.9	3	3.0	117.31
2RDA	RF-10	CAC1S	Voltage-dependent L-type calcium channel subunit alpha-1S	212.2	80.8	1	0.6	158.34
2RDA	RF-10	MDC1	Mediator of DNA damage checkpoint protein 1	226.5	80.7	2	1.6	119.41
2RDA	RF-10	BTBD6	BTB/POZ domain-containing protein 6	53.4	80.7	1	2.7	116.32
2RDA	RF-10	UK114	Ribonuclease UK114	14.5	80.6	1	15.3	131.46
2RDA	RF-10	MBTP1	Membrane-bound transcription factor site-1 protease	117.7	80.5	1	0.9	191.44
2RDA	RF-10	CC74A	Coiled-coil domain-containing protein 74A	41.6	80.4	1	5.6	31.18
2RDA	RF-10	F193B	Protein FAM193B	96.5	80.2	2	3.5	103.42
2RDA	RF-10	UGGG1	UDP-glucose:glycoprotein glucosyltransferase 1	177.1	80.2	2	1.9	105.29
2RDA	RF-10	TPR	Nucleoprotein TPR	267.1	80.2	2	0.8	253.37
2RDA	RF-10	NSD1	Histone-lysine N-methyltransferase, H3 lysine-36 and H4 lysine-20 specific	296.5	80.0	3	1.9	137.73

## Sheet: PA-15
Group	Sample	Accession	Protein	MW [kDa]	Score	Peptides	sequence coverage [%]	RMS90 [ppm]
RDA	PA-15	CEL3A	Chymotrypsin-like elastase family member 3A	29.5	156.7	5	15.9	110.88
RDA	PA-15	CO3A1	Collagen alpha-1(III) chain	138.5	153.0	4	4.1	100.52
RDA	PA-15	CO2A1	Collagen alpha-1(II) chain	141.7	150.3	3	2.7	270.71
RDA	PA-15	KI67	Antigen KI-67	358.5	148.8	7	2.5	64.68
RDA	PA-15	CO5A3	Collagen alpha-3(V) chain	172.0	147.9	5	3.8	194.25
RDA	PA-15	CHD7	Chromodomain-helicase-DNA-binding protein 7	335.7	138.5	5	2.0	89.23
RDA	PA-15	RYR2	Ryanodine receptor 2	564.2	137.4	6	1.0	177.38
RDA	PA-15	HYDIN	Hydrocephalus-inducing protein homolog	575.5	136.2	7	1.5	126.68
RDA	PA-15	HERC1	Probable E3 ubiquitin-protein ligase HERC1	531.9	133.1	3	0.6	145.78
RDA	PA-15	NBEA	Neurobeachin	327.6	131.9	2	1.0	190.97
RDA	PA-15	CLIP1	CAP-Gly domain-containing linker protein 1	162.1	130.8	4	2.8	88.62
RDA	PA-15	DYST	Dystonin	860.1	129.0	10	1.3	86.97
RDA	PA-15	LIPA3	Liprin-alpha-3	133.4	127.0	3	2.4	69.40
RDA	PA-15	TNC18	Trinucleotide repeat-containing gene 18 protein	314.3	125.2	2	0.6	120.94
RDA	PA-15	DEN4C	DENN domain-containing protein 4C	186.7	123.0	6	4.0	109.07
RDA	PA-15	DSPP	Dentin sialophosphoprotein	131.1	122.4	2	1.9	71.95
RDA	PA-15	APC	Adenomatous polyposis coli protein	311.5	120.7	6	2.2	102.72
RDA	PA-15	FLNC	Filamin-C	290.8	119.6	4	1.4	123.22
RDA	PA-15	SRRM2	Serine/arginine repetitive matrix protein 2	299.4	119.4	2	0.7	243.51
RDA	PA-15	CE170	Centrosomal protein of 170 kDa	175.2	117.5	5	4.7	111.78
RDA	PA-15	CO4A5	Collagen alpha-5(IV) chain	160.9	117.3	2	1.8	138.99
RDA	PA-15	TP53B	Tumor suppressor p53-binding protein 1	213.4	114.5	4	2.6	108.81
RDA	PA-15	KMT2A	Histone-lysine N-methyltransferase 2A	431.5	113.9	4	1.2	112.29
RDA	PA-15	HERC2	E3 ubiquitin-protein ligase HERC2	526.9	113.4	3	0.8	70.09
RDA	PA-15	SAFB1	Scaffold attachment factor B1	102.6	111.9	3	3.7	130.69
RDA	PA-15	RYR3	Ryanodine receptor 3	551.7	111.3	3	0.8	154.82
RDA	PA-15	NAV2	Neuron navigator 2	268.0	111.2	4	1.8	225.91
RDA	PA-15	ITIH1	Inter-alpha-trypsin inhibitor heavy chain H1	101.3	110.8	3	2.3	53.35
RDA	PA-15	WDR33	pre-mRNA 3' end processing protein WDR33	145.8	110.5	4	3.7	92.79
RDA	PA-15	IQEC3	IQ motif and SEC7 domain-containing protein 3	127.5	110.0	2	1.2	154.32
RDA	PA-15	CORA1	Collagen alpha-1(XXVII) chain	186.8	109.9	2	1.4	201.78
RDA	PA-15	ITPR3	Inositol 1,4,5-trisphosphate receptor type 3	303.9	109.8	3	1.2	71.04
RDA	PA-15	TRI11	E3 ubiquitin-protein ligase TRIM11	52.7	108.7	3	5.6	143.59
RDA	PA-15	BRCA2	Breast cancer type 2 susceptibility protein	384.0	108.4	5	1.3	165.56
RDA	PA-15	SKT	Sickle tail protein homolog	214.0	107.5	3	2.4	105.54
RDA	PA-15	PMS2	Mismatch repair endonuclease PMS2	95.7	107.3	3	2.8	213.26
RDA	PA-15	AHNK2	Protein AHNAK2	616.2	107.2	7	1.4	133.28
RDA	PA-15	CPSM	Carbamoyl-phosphate synthase [ammonia], mitochondrial	164.8	107.0	1	0.9	197.06
RDA	PA-15	ZN638	Zinc finger protein 638	220.5	106.0	1	0.7	112.11
RDA	PA-15	RB6I2	ELKS/Rab6-interacting/CAST family member 1	128.0	105.8	3	2.2	201.63
RDA	PA-15	STXB5	Syntaxin-binding protein 5	127.5	105.1	1	0.8	78.01
RDA	PA-15	KI13B	Kinesin-like protein KIF13B	202.7	104.7	2	0.9	237.66
RDA	PA-15	CE290	Centrosomal protein of 290 kDa	290.2	103.1	6	2.7	112.02
RDA	PA-15	TPX2	Targeting protein for Xklp2	85.6	102.5	1	1.3	130.17
RDA	PA-15	ERIC1	Glutamate-rich protein 1	49.0	102.3	3	8.6	248.05
RDA	PA-15	HS105	Heat shock protein 105 kDa	96.8	101.7	3	3.1	103.68
RDA	PA-15	SHAN3	SH3 and multiple ankyrin repeat domains protein 3	184.6	101.6	4	2.1	115.55
RDA	PA-15	WSCD2	WSC domain-containing protein 2	63.8	101.4	2	3.0	230.23
RDA	PA-15	K0947	Uncharacterized protein KIAA0947	247.7	100.5	1	0.6	36.71
RDA	PA-15	PK1L1	Polycystic kidney disease protein 1-like 1	315.2	100.4	1	0.2	13.63
RDA	PA-15	ITPR2	Inositol 1,4,5-trisphosphate receptor type 2	307.9	100.2	1	0.6	153.20
RDA	PA-15	RP1L1	Retinitis pigmentosa 1-like 1 protein	261.0	100.2	2	0.6	216.18
RDA	PA-15	NCKP5	Nck-associated protein 5	208.4	99.5	2	1.3	145.93
RDA	PA-15	DLGP4	Disks large-associated protein 4	107.9	99.5	1	1.0	93.28
RDA	PA-15	CUX1	Homeobox protein cut-like 1	164.1	99.5	2	1.4	238.61
RDA	PA-15	ZN646	Zinc finger protein 646	200.6	99.5	2	1.3	99.94
RDA	PA-15	CTGE6	cTAGE family member 6	87.8	99.2	2	3.2	53.07
RDA	PA-15	AN36A	Ankyrin repeat domain-containing protein 36A	217.3	99.2	3	2.1	60.82
RDA	PA-15	VP13D	Vacuolar protein sorting-associated protein 13D	491.6	98.9	5	1.3	109.35
RDA	PA-15	CABP1	Calcium-binding protein 1	39.8	98.8	1	1.9	42.57
RDA	PA-15	NCOA2	Nuclear receptor coactivator 2	159.1	98.6	3	2.5	117.18
RDA	PA-15	DYH2	Dynein heavy chain 2, axonemal	507.4	98.1	4	1.1	113.16
RDA	PA-15	NSD1	Histone-lysine N-methyltransferase, H3 lysine-36 and H4 lysine-20 specific	296.5	97.7	2	1.0	120.31
RDA	PA-15	RIF1	Telomere-associated protein RIF1	274.3	97.5	1	0.4	29.68
RDA	PA-15	UBP24	Ubiquitin carboxyl-terminal hydrolase 24	294.2	97.3	3	1.3	108.10
RDA	PA-15	SIGL6	Sialic acid-binding Ig-like lectin 6	49.9	96.9	1	4.0	155.07
RDA	PA-15	ZN106	Zinc finger protein 106	208.8	95.6	2	0.9	252.79
RDA	PA-15	FND3A	Fibronectin type-III domain-containing protein 3A	131.8	95.5	3	3.0	92.33
RDA	PA-15	PCD16	Protocadherin-16	346.0	95.2	3	0.9	57.85
RDA	PA-15	ABCA2	ATP-binding cassette sub-family A member 2	269.7	94.9	3	1.7	144.19
RDA	PA-15	MIA3	Melanoma inhibitory activity protein 3	213.6	94.9	4	2.4	202.90
RDA	PA-15	DEPD5	DEP domain-containing protein 5	181.1	94.7	2	1.5	54.43
RDA	PA-15	KMT2D	Histone-lysine N-methyltransferase 2D	593.0	94.6	3	0.7	83.27
RDA	PA-15	HECD1	E3 ubiquitin-protein ligase HECTD1	289.2	94.3	2	0.9	94.41
RDA	PA-15	HECD4	Probable E3 ubiquitin-protein ligase HECTD4	439.1	93.8	2	0.5	159.56
RDA	PA-15	ROBO1	Roundabout homolog 1	180.8	93.7	2	0.7	72.01
RDA	PA-15	SDK1	Protein sidekick-1	242.0	93.5	3	1.6	149.43
RDA	PA-15	CFTR	Cystic fibrosis transmembrane conductance regulator	168.0	93.4	1	0.9	157.10
RDA	PA-15	SKIV2	Helicase SKI2W	137.7	93.3	2	1.8	211.79
RDA	PA-15	KDM5A	Lysine-specific demethylase 5A	192.0	93.3	2	1.0	281.21
RDA	PA-15	ANFY1	Ankyrin repeat and FYVE domain-containing protein 1	128.3	93.2	1	0.9	108.11
RDA	PA-15	ACINU	Apoptotic chromatin condensation inducer in the nucleus	151.8	93.2	3	2.6	167.16
RDA	PA-15	RASA1	Ras GTPase-activating protein 1	116.3	92.6	3	2.9	117.76
RDA	PA-15	BIRC6	Baculoviral IAP repeat-containing protein 6	529.9	92.5	2	0.7	59.10
RDA	PA-15	CD166	CD166 antigen	65.1	92.4	2	3.3	123.86
RDA	PA-15	MERTK	Tyrosine-protein kinase Mer	110.2	92.0	1	0.6	266.86
RDA	PA-15	DYH5	Dynein heavy chain 5, axonemal	528.7	92.0	3	0.7	152.07
RDA	PA-15	ANK2	Ankyrin-2	433.4	91.8	2	0.4	238.73
RDA	PA-15	DOCK8	Dedicator of cytokinesis protein 8	238.4	91.5	3	1.0	247.86
RDA	PA-15	PCLO	Protein piccolo	552.9	90.9	1	0.4	113.46
RDA	PA-15	PAR10	Poly [ADP-ribose] polymerase 10	109.9	90.7	2	2.3	90.58
RDA	PA-15	TRRAP	Transformation/transcription domain-associated protein	437.3	90.7	5	1.6	157.59
RDA	PA-15	MRP3	Canalicular multispecific organic anion transporter 2	169.2	90.5	1	1.4	109.97
RDA	PA-15	SVEP1	Sushi, von Willebrand factor type A, EGF and pentraxin domain-containing protein 1	389.9	90.5	3	0.7	261.77
RDA	PA-15	PALM3	Paralemmin-3	71.7	89.9	2	2.5	334.71
RDA	PA-15	PCDBE	Protocadherin beta-14	87.5	89.6	2	4.6	142.69
RDA	PA-15	BDP1	Transcription factor TFIIIB component B'' homolog	293.7	89.4	2	0.5	216.04
RDA	PA-15	PLCH2	1-phosphatidylinositol 4,5-bisphosphate phosphodiesterase eta-2	154.6	89.1	3	2.6	113.95
RDA	PA-15	CROCC	Rootletin	228.4	89.0	3	1.9	99.34
RDA	PA-15	PREX2	Phosphatidylinositol 3,4,5-trisphosphate-dependent Rac exchanger 2 protein	182.5	88.9	1	0.4	227.41
RDA	PA-15	YB011	Uncharacterized protein FLJ46347	53.6	88.6	1	1.9	190.20
RDA	PA-15	EXPH5	Exophilin-5	222.4	88.0	2	1.1	235.00
RDA	PA-15	CCNF	Cyclin-F	87.6	87.8	1	1.0	52.97
RDA	PA-15	CA167	Uncharacterized protein C1orf167	162.3	87.8	2	1.6	115.91
RDA	PA-15	SETD2	Histone-lysine N-methyltransferase SETD2	287.4	87.5	3	1.2	133.66
RDA	PA-15	TRNK1	TPR and ankyrin repeat-containing protein 1	336.0	87.4	1	0.4	19.35
RDA	PA-15	BCR	Breakpoint cluster region protein	142.7	87.0	1	1.4	115.73
RDA	PA-15	MTMRD	Myotubularin-related protein 13	208.3	86.9	2	1.0	147.74
RDA	PA-15	DNLI3	DNA ligase 3	112.8	86.9	2	1.8	200.55
RDA	PA-15	MD13L	Mediator of RNA polymerase II transcription subunit 13-like	242.4	86.7	1	0.3	232.76
RDA	PA-15	CAD23	Cadherin-23	369.3	86.6	1	0.6	127.01
RDA	PA-15	PTN13	Tyrosine-protein phosphatase non-receptor type 13	276.7	86.4	2	0.8	130.22
RDA	PA-15	RBGP1	Rab GTPase-activating protein 1	121.7	86.2	4	3.6	113.58
RDA	PA-15	PDLI5	PDZ and LIM domain protein 5	63.9	86.1	2	5.0	80.78
RDA	PA-15	COBA2	Collagen alpha-2(XI) chain	171.7	85.8	2	1.4	118.67
RDA	PA-15	CC168	Coiled-coil domain-containing protein 168	277.8	85.7	2	0.9	144.36
RDA	PA-15	PHLB2	Pleckstrin homology-like domain family B member 2	142.1	85.6	1	0.6	39.78
RDA	PA-15	CBL	E3 ubiquitin-protein ligase CBL	99.6	85.6	3	3.6	182.40
RDA	PA-15	DYH9	Dynein heavy chain 9, axonemal	511.6	85.5	4	0.8	122.08
RDA	PA-15	CC114	Coiled-coil domain-containing protein 114	75.0	85.5	2	3.1	80.89
RDA	PA-15	KIF7	Kinesin-like protein KIF7	150.5	85.4	3	1.5	131.52
RDA	PA-15	NAV3	Neuron navigator 3	255.5	85.3	1	0.3	450.42
RDA	PA-15	PCDBG	Protocadherin beta-16	84.9	84.8	1	0.6	204.44
RDA	PA-15	CELR3	Cadherin EGF LAG seven-pass G-type receptor 3	358.0	84.7	2	0.6	75.08
RDA	PA-15	PCDH9	Protocadherin-9	136.0	84.6	1	0.6	201.39
RDA	PA-15	GOGB1	Golgin subfamily B member 1	375.8	84.6	6	2.1	71.86
RDA	PA-15	ANR11	Ankyrin repeat domain-containing protein 11	297.7	84.6	1	0.3	103.18
RDA	PA-15	MO4L2	Mortality factor 4-like protein 2	32.3	84.4	2	7.3	30.40
RDA	PA-15	TOP2B	DNA topoisomerase 2-beta	183.2	84.3	2	1.2	46.08
RDA	PA-15	ERCC3	TFIIH basal transcription factor complex helicase XPB subunit	89.2	84.2	1	1.4	84.18
RDA	PA-15	CROL3	Putative ciliary rootlet coiled-coil protein-like 3 protein	248.2	84.2	3	2.0	117.83
RDA	PA-15	GABR2	Gamma-aminobutyric acid type B receptor subunit 2	105.8	84.2	3	3.3	112.27
RDA	PA-15	TET2	Methylcytosine dioxygenase TET2	223.7	84.2	2	1.0	161.59
RDA	PA-15	MF2L2	Probable guanine nucleotide exchange factor MCF2L2	126.9	84.0	2	1.9	154.56
RDA	PA-15	FTM	Protein fantom	151.1	84.0	1	1.1	175.89
RDA	PA-15	EEA1	Early endosome antigen 1	162.4	83.5	2	2.0	126.41
RDA	PA-15	CCD40	Coiled-coil domain-containing protein 40	130.0	83.5	2	2.5	174.07
RDA	PA-15	LRP1	Prolow-density lipoprotein receptor-related protein 1	504.3	83.5	2	0.4	26.56
RDA	PA-15	AVIL	Advillin	92.0	83.4	1	2.0	151.70
RDA	PA-15	PLEC	Plectin	531.5	83.3	3	0.6	188.71
RDA	PA-15	APOB	Apolipoprotein B-100	515.3	83.2	4	0.8	199.60
RDA	PA-15	ARI1B	AT-rich interactive domain-containing protein 1B	236.0	83.2	4	2.5	128.71
RDA	PA-15	NUTM1	NUT family member 1	120.2	83.1	2	1.5	188.50
RDA	PA-15	NRIP1	Nuclear receptor-interacting protein 1	126.9	83.0	1	0.8	35.42
RDA	PA-15	UD15	UDP-glucuronosyltransferase 1-5	60.0	83.0	2	4.1	104.55
RDA	PA-15	UBR5	E3 ubiquitin-protein ligase UBR5	309.2	82.9	2	1.0	130.66
RDA	PA-15	SYDE2	Rho GTPase-activating protein SYDE2	133.1	82.6	1	0.8	229.67
RDA	PA-15	ATS2	A disintegrin and metalloproteinase with thrombospondin motifs 2	134.7	82.4	3	2.6	148.28
RDA	PA-15	FRMD5	FERM domain-containing protein 5	65.0	82.3	2	3.9	76.59
RDA	PA-15	AATC	Aspartate aminotransferase, cytoplasmic	46.2	82.2	2	5.3	216.21
RDA	PA-15	TBL3	Transducin beta-like protein 3	89.0	82.1	1	1.2	149.66
RDA	PA-15	MTMR5	Myotubularin-related protein 5	208.2	82.1	3	2.0	128.70
RDA	PA-15	IPO9	Importin-9	115.9	82.0	1	1.0	65.47
RDA	PA-15	E2F7	Transcription factor E2F7	99.8	81.8	2	2.0	176.05
RDA	PA-15	HMCN2	Hemicentin-2	542.3	81.6	1	0.2	138.43
RDA	PA-15	DMD	Dystrophin	426.5	81.5	3	0.6	155.05
RDA	PA-15	CNTLN	Centlein	161.5	81.5	1	0.7	125.91
RDA	PA-15	PRC2A	Protein PRRC2A	228.7	81.4	2	1.3	116.38
RDA	PA-15	KAT6B	Histone acetyltransferase KAT6B	231.2	81.4	3	1.2	120.24
RDA	PA-15	DESP	Desmoplakin	331.6	81.2	1	0.7	84.89
RDA	PA-15	NRX2A	Neurexin-2	184.9	81.0	1	0.6	135.35
RDA	PA-15	ACD10	Acyl-CoA dehydrogenase family member 10	118.8	80.9	1	1.5	152.35
RDA	PA-15	ERCC6	DNA excision repair protein ERCC-6	168.3	80.7	1	0.5	131.64
RDA	PA-15	K1407	Coiled-coil domain-containing protein KIAA1407	110.5	80.3	2	2.2	45.85
RDA	PA-15	WDHD1	WD repeat and HMG-box DNA-binding protein 1	125.9	80.2	1	0.7	24.68

## Sheet: MB-30
Group	Sample	Accession	Protein	MW [kDa]	Score	Peptides	sequence coverage [%]	RMS90 [ppm]
2RDA	MB-30	ANR31	Putative ankyrin repeat domain-containing protein 31	210.7	80.3	1	0.5	181.54
2RDA	MB-30	ANKH1	Ankyrin repeat and KH domain-containing protein 1	269.3	101.4	1	0.7	10.36
2RDA	MB-30	ZEP1	Zinc finger protein 40	296.7	82.3	1	0.5	175.25
2RDA	MB-30	TRNK1	TPR and ankyrin repeat-containing protein 1	336.0	81.5	1	0.5	41.03
2RDA	MB-30	SPT5H	Transcription elongation factor SPT5	120.9	102.8	1	0.7	224.14
2RDA	MB-30	SYAC	Alanine--tRNA ligase, cytoplasmic	106.7	87.4	1	0.9	64.56
2RDA	MB-30	MROH1	Maestro heat-like repeat-containing protein family member 1	181.1	95.3	1	0.4	275.50
2RDA	MB-30	RIN1	Ras and Rab interactor 1	84.0	102.2	1	2.3	61.75
2RDA	MB-30	PARD3	Partitioning defective 3 homolog	151.3	81.6	1	1.3	88.68
2RDA	MB-30	SFR19	Splicing factor, arginine/serine-rich 19	139.2	101.3	1	0.9	41.38
2RDA	MB-30	ZEP3	Transcription factor HIVEP3	259.3	83.9	1	0.6	5.28
2RDA	MB-30	TDRD7	Tudor domain-containing protein 7	123.5	93.8	1	0.8	227.23
2RDA	MB-30	FAT3	Protocadherin Fat 3	505.2	82.5	1	0.2	17.26
2RDA	MB-30	ERC6L	DNA excision repair protein ERCC-6-like	141.0	85.7	1	0.6	86.69
2RDA	MB-30	C1TC	C-1-tetrahydrofolate synthase, cytoplasmic	101.5	82.9	1	0.6	64.23
2RDA	MB-30	SRCAP	Helicase SRCAP	343.3	90.9	1	0.3	24.61
2RDA	MB-30	F208B	Protein FAM208B	268.7	92.9	1	0.2	253.62
2RDA	MB-30	SEM6C	Semaphorin-6C	99.6	87.3	1	1.5	60.76
2RDA	MB-30	ANKL2	Ankyrin repeat and LEM domain-containing protein 2	104.0	98.1	1	0.6	61.19
2RDA	MB-30	KIF1B	Kinesin-like protein KIF1B	204.3	80.9	1	0.9	121.66
2RDA	MB-30	TLN1	Talin-1	269.6	81.3	1	0.7	138.14
2RDA	MB-30	FLNA	Filamin-A	280.6	92.6	1	0.2	22.37
2RDA	MB-30	LMTK3	Serine/threonine-protein kinase LMTK3	153.6	91.8	1	0.8	157.32
2RDA	MB-30	CE170	Centrosomal protein of 170 kDa	175.2	101.7	1	0.4	129.72
2RDA	MB-30	MYO3A	Myosin-IIIa	186.1	98.7	1	0.8	105.29
2RDA	MB-30	CASP1	Caspase-1	45.1	83.7	1	3.7	87.55
2RDA	MB-30	RYR3	Ryanodine receptor 3	551.7	102.4	1	0.2	72.14
2RDA	MB-30	RYR1	Ryanodine receptor 1	564.8	83.2	1	0.3	13.12
2RDA	MB-30	BCL9	B-cell CLL/lymphoma 9 protein	149.2	80.3	1	1.5	89.14
2RDA	MB-30	ZN469	Zinc finger protein 469	409.9	118.4	1	0.2	151.29
2RDA	MB-30	DYHC2	Cytoplasmic dynein 2 heavy chain 1	492.3	82.9	1	0.1	25.27
2RDA	MB-30	K154L	UPF0606 protein KIAA1549L	198.9	93.8	1	0.4	8.69
2RDA	MB-30	PIPSL	Putative PIP5K1A and PSMD4-like protein	95.0	90.4	1	1.2	113.63
2RDA	MB-30	MTMRD	Myotubularin-related protein 13	208.3	85.8	1	0.4	11.93
2RDA	MB-30	DYN1	Dynamin-1	97.3	80.6	1	0.9	61.82
2RDA	MB-30	RBBP6	E3 ubiquitin-protein ligase RBBP6	201.4	83.9	1	0.8	8.78
2RDA	MB-30	RBP56	TATA-binding protein-associated factor 2N	61.8	91.5	1	3.5	155.73
2RDA	MB-30	CCD33	Coiled-coil domain-containing protein 33	107.1	91.5	1	1.4	119.23
2RDA	MB-30	EMSA1	ELM2 and SANT domain-containing protein 1	114.9	123.7	1	1.3	61.99
2RDA	MB-30	GBP5	Guanylate-binding protein 5	66.6	81.4	1	2.6	53.10
2RDA	MB-30	NUCB1	Nucleobindin-1	53.8	89.9	1	1.7	59.43
2RDA	MB-30	CO1A2	Collagen alpha-2(I) chain	129.2	110.4	1	1.3	136.20
2RDA	MB-30	PDS5A	Sister chromatid cohesion protein PDS5 homolog A	150.7	87.4	1	0.7	257.15
2RDA	MB-30	SAMD9	Sterile alpha motif domain-containing protein 9	184.2	90.8	1	0.6	141.70
2RDA	MB-30	TRIO	Triple functional domain protein	346.7	94.1	1	0.3	237.43
2RDA	MB-30	VINC	Vinculin	123.7	88.9	1	1.1	82.33
2RDA	MB-30	IGHA1	Ig alpha-1 chain C region	37.6	80.8	1	2.8	8.52
2RDA	MB-30	M3K5	Mitogen-activated protein kinase kinase kinase 5	154.4	87.0	1	0.9	83.29
2RDA	MB-30	RGPD3	RanBP2-like and GRIP domain-containing protein 3	197.4	153.1	1	0.8	41.73
2RDA	MB-30	MYH6	Myosin-6	223.6	88.8	1	0.8	42.84
2RDA	MB-30	MYH7	Myosin-7	223.0	97.1	1	0.8	136.94
2RDA	MB-30	MYH3	Myosin-3	223.8	102.6	1	0.6	204.03
2RDA	MB-30	PDZD2	PDZ domain-containing protein 2	301.5	89.5	1	0.4	84.12
2RDA	MB-30	P210L	Nuclear pore membrane glycoprotein 210-like	210.5	88.9	1	0.8	89.79
2RDA	MB-30	LPPR4	Lipid phosphate phosphatase-related protein type 4	82.9	97.1	1	2.5	66.46
2RDA	MB-30	EH1L1	EH domain-binding protein 1-like protein 1	161.8	91.9	1	0.9	15.47
2RDA	MB-30	TSH1	Teashirt homolog 1	117.8	83.0	1	0.8	9.72
2RDA	MB-30	DHX34	Probable ATP-dependent RNA helicase DHX34	128.0	84.2	1	1.0	163.30
2RDA	MB-30	MAML3	Mastermind-like protein 3	121.7	110.5	1	0.5	361.15
2RDA	MB-30	TET1	Methylcytosine dioxygenase TET1	235.2	89.4	1	0.6	10.06
2RDA	MB-30	CO3A1	Collagen alpha-1(III) chain	138.5	93.4	1	1.0	5.94
2RDA	MB-30	RHG18	Rho GTPase-activating protein 18	74.9	96.0	1	1.1	58.64
2RDA	MB-30	ERIC3	Glutamate-rich protein 3	168.4	84.1	1	1.4	80.59
2RDA	MB-30	TACC2	Transforming acidic coiled-coil-containing protein 2	309.2	93.1	1	0.6	137.16
2RDA	MB-30	TOP3A	DNA topoisomerase 3-alpha	112.3	81.9	1	1.2	12.36
2RDA	MB-30	CE152	Centrosomal protein of 152 kDa	195.5	86.3	1	1.0	93.73
2RDA	MB-30	MUC19	Mucin-19	597.8	87.4	1	0.2	233.63
2RDA	MB-30	MYPT1	Protein phosphatase 1 regulatory subunit 12A	115.2	81.4	1	1.5	32.24
2RDA	MB-30	COGA1	Collagen alpha-1(XVI) chain	157.7	92.1	1	0.6	182.45
2RDA	MB-30	PLXB2	Plexin-B2	205.0	111.7	1	0.8	36.41
2RDA	MB-30	RPC1	DNA-directed RNA polymerase III subunit RPC1	155.5	80.4	1	0.9	71.52
2RDA	MB-30	EMSY	Protein EMSY	141.4	94.4	1	0.8	193.30
2RDA	MB-30	AIM1	Absent in melanoma 1 protein	188.6	83.0	1	0.8	90.70
2RDA	MB-30	ALS2	Alsin	183.5	82.3	1	0.5	214.96
2RDA	MB-30	SYCP1	Synaptonemal complex protein 1	114.1	83.9	1	0.7	215.23
2RDA	MB-30	HERC1	Probable E3 ubiquitin-protein ligase HERC1	531.9	104.1	2	0.4	223.43
2RDA	MB-30	RAD50	DNA repair protein RAD50	153.8	86.5	2	1.1	166.29
2RDA	MB-30	TGON2	Trans-Golgi network integral membrane protein 2	51.1	82.9	2	3.1	129.18
2RDA	MB-30	CO7A1	Collagen alpha-1(VII) chain	295.0	93.2	2	1.0	74.69
2RDA	MB-30	UBP31	Ubiquitin carboxyl-terminal hydrolase 31	146.6	81.0	2	1.3	68.63
2RDA	MB-30	HECD1	E3 ubiquitin-protein ligase HECTD1	289.2	83.9	2	0.8	153.27
2RDA	MB-30	A1AT	Alpha-1-antitrypsin	46.7	119.1	2	4.8	69.75
2RDA	MB-30	FSTL4	Follistatin-related protein 4	93.0	93.3	2	2.9	165.12
2RDA	MB-30	F1711	Protein FAM171A1	97.8	103.5	2	2.6	142.08
2RDA	MB-30	CNTLN	Centlein	161.5	116.5	2	1.1	106.25
2RDA	MB-30	PKHD1	Fibrocystin	446.4	88.0	2	0.4	165.76
2RDA	MB-30	CING	Cingulin	136.3	98.4	2	1.7	183.20
2RDA	MB-30	CC151	Coiled-coil domain-containing protein 151	69.1	94.3	2	5.4	126.85
2RDA	MB-30	SUZ12	Polycomb protein SUZ12	83.0	80.2	2	3.1	70.56
2RDA	MB-30	MAP1B	Microtubule-associated protein 1B	270.5	87.3	2	1.5	87.65
2RDA	MB-30	FLNB	Filamin-B	278.0	97.3	2	0.8	83.86
2RDA	MB-30	GP155	Integral membrane protein GPR155	96.9	81.6	2	2.2	128.25
2RDA	MB-30	KPB2	Phosphorylase b kinase regulatory subunit alpha, liver isoform	138.3	101.1	2	1.5	272.24
2RDA	MB-30	TNR6B	Trinucleotide repeat-containing gene 6B protein	193.9	92.6	2	0.9	123.52
2RDA	MB-30	RU17	U1 small nuclear ribonucleoprotein 70 kDa	51.5	99.7	2	6.6	119.92
2RDA	MB-30	DOCK6	Dedicator of cytokinesis protein 6	229.4	89.2	2	0.7	56.50
2RDA	MB-30	BLM	Bloom syndrome protein	158.9	80.6	2	1.1	248.58
2RDA	MB-30	IRGQ	Immunity-related GTPase family Q protein	62.7	99.0	2	2.9	276.06
2RDA	MB-30	KI21B	Kinesin-like protein KIF21B	182.5	92.2	2	2.1	130.80
2RDA	MB-30	BRM1L	Breast cancer metastasis-suppressor 1-like protein	37.6	86.0	2	4.6	20.12
2RDA	MB-30	CLCN3	H(+)/Cl(-) exchange transporter 3	90.9	93.1	2	2.2	44.94
2RDA	MB-30	SPTN2	Spectrin beta chain, non-erythrocytic 2	271.2	87.3	2	1.0	6.04
2RDA	MB-30	MYH14	Myosin-14	227.7	93.4	2	1.2	151.43
2RDA	MB-30	ANR12	Ankyrin repeat domain-containing protein 12	235.5	93.5	2	1.3	85.52
2RDA	MB-30	TRPS1	Zinc finger transcription factor Trps1	141.4	115.2	2	1.4	2.67
2RDA	MB-30	HUWE1	E3 ubiquitin-protein ligase HUWE1	481.6	101.7	2	0.4	71.72
2RDA	MB-30	CO6A5	Collagen alpha-5(VI) chain	289.7	103.6	2	1.0	158.74
2RDA	MB-30	LIPA2	Liprin-alpha-2	143.2	80.9	2	1.5	114.36
2RDA	MB-30	BPTF	Nucleosome-remodeling factor subunit BPTF	338.1	90.4	2	0.9	62.52
2RDA	MB-30	BC11B	B-cell lymphoma/leukemia 11B	95.5	90.3	2	2.5	103.53
2RDA	MB-30	GOGA3	Golgin subfamily A member 3	167.3	83.6	2	1.7	82.54
2RDA	MB-30	C170B	Centrosomal protein of 170 kDa protein B	171.6	109.5	2	2.0	227.23
2RDA	MB-30	BAKOR	Beclin 1-associated autophagy-related key regulator	55.3	80.2	2	6.9	121.36
2RDA	MB-30	F179B	Protein FAM179B	189.2	82.0	2	1.0	48.11
2RDA	MB-30	ANKR6	Ankyrin repeat domain-containing protein 6	79.9	86.1	2	2.5	240.13
2RDA	MB-30	NCKP5	Nck-associated protein 5	208.4	82.2	2	1.5	127.95
2RDA	MB-30	CAAP1	Caspase activity and apoptosis inhibitor 1	38.3	105.2	2	5.8	98.68
2RDA	MB-30	UBP34	Ubiquitin carboxyl-terminal hydrolase 34	404.0	89.9	2	0.5	203.67
2RDA	MB-30	CHD5	Chromodomain-helicase-DNA-binding protein 5	222.9	97.6	2	1.6	163.21
2RDA	MB-30	KGP1	cGMP-dependent protein kinase 1	76.3	99.1	2	3.7	61.15
2RDA	MB-30	ZN318	Zinc finger protein 318	251.0	87.1	2	0.8	213.40
2RDA	MB-30	SPEF2	Sperm flagellar protein 2	209.7	94.5	2	1.7	29.55
2RDA	MB-30	LAMA5	Laminin subunit alpha-5	399.5	92.7	2	0.8	190.40
2RDA	MB-30	SHRM2	Protein Shroom2	176.3	83.7	2	1.5	79.58
2RDA	MB-30	PIEZ1	Piezo-type mechanosensitive ion channel component 1	286.6	82.4	2	0.9	118.69
2RDA	MB-30	CKAP5	Cytoskeleton-associated protein 5	225.4	95.6	2	1.0	180.58
2RDA	MB-30	FIS1	Mitochondrial fission 1 protein	16.9	90.1	2	14.5	162.43
2RDA	MB-30	SYDE2	Rho GTPase-activating protein SYDE2	133.1	98.8	2	2.9	74.95
2RDA	MB-30	JMY	Junction-mediating and -regulatory protein	111.4	97.8	2	3.4	114.83
2RDA	MB-30	CUL9	Cullin-9	281.0	96.6	2	0.7	277.71
2RDA	MB-30	RBP2	E3 SUMO-protein ligase RanBP2	358.0	119.0	2	1.0	75.97
2RDA	MB-30	MY15B	Unconventional myosin-XVB	167.0	88.6	2	1.6	80.84
2RDA	MB-30	PRAX	Periaxin	154.8	144.2	2	1.1	40.24
2RDA	MB-30	MABP1	Mitogen-activated protein kinase-binding protein 1	163.7	80.3	2	1.4	97.30
2RDA	MB-30	MYO1F	Unconventional myosin-If	124.8	89.8	2	2.4	84.13
2RDA	MB-30	MYO15	Unconventional myosin-XV	395.0	80.3	2	0.7	22.30
2RDA	MB-30	K0556	Uncharacterized protein KIAA0556	180.8	89.2	2	2.1	93.02
2RDA	MB-30	AFF1	AF4/FMR2 family member 1	131.3	86.5	2	2.9	92.84
2RDA	MB-30	PLEC	Plectin	531.5	82.6	2	0.4	72.01
2RDA	MB-30	MXRA5	Matrix-remodeling-associated protein 5	312.0	99.3	2	0.8	117.98
2RDA	MB-30	HMCN2	Hemicentin-2	542.3	81.7	2	0.3	248.97
2RDA	MB-30	WHRN	Whirlin	96.5	103.2	2	2.6	237.25
2RDA	MB-30	FREM2	FRAS1-related extracellular matrix protein 2	350.9	107.2	3	1.1	158.20
2RDA	MB-30	ANR26	Ankyrin repeat domain-containing protein 26	196.2	119.9	3	1.8	139.25
2RDA	MB-30	CDCA2	Cell division cycle-associated protein 2	112.6	100.0	3	3.5	63.39
2RDA	MB-30	DYH5	Dynein heavy chain 5, axonemal	528.7	86.5	3	0.9	65.49
2RDA	MB-30	ATRX	Transcriptional regulator ATRX	282.4	88.1	3	1.1	122.46
2RDA	MB-30	JERKL	Jerky protein homolog-like	59.9	80.1	3	4.2	166.86
2RDA	MB-30	AKAP9	A-kinase anchor protein 9	453.4	83.5	3	0.8	154.64
2RDA	MB-30	NFAT5	Nuclear factor of activated T-cells 5	165.7	95.0	3	2.3	118.59
2RDA	MB-30	CCDC8	Coiled-coil domain-containing protein 8	59.3	89.0	3	7.2	120.17
2RDA	MB-30	APC	Adenomatous polyposis coli protein	311.5	115.9	3	1.3	81.69
2RDA	MB-30	RBM20	RNA-binding protein 20	134.3	100.5	3	3.6	103.52
2RDA	MB-30	DYH17	Dynein heavy chain 17, axonemal	511.5	120.3	3	0.8	120.97
2RDA	MB-30	COCA1	Collagen alpha-1(XII) chain	332.9	86.9	3	1.1	80.58
2RDA	MB-30	FANCM	Fanconi anemia group M protein	232.0	97.3	3	1.5	32.67
2RDA	MB-30	KCNB2	Potassium voltage-gated channel subfamily B member 2	102.5	83.9	3	5.0	170.10
2RDA	MB-30	PTN13	Tyrosine-protein phosphatase non-receptor type 13	276.7	85.1	3	1.4	156.51
2RDA	MB-30	IGDC4	Immunoglobulin superfamily DCC subclass member 4	134.1	91.3	3	1.8	109.44
2RDA	MB-30	LAMA1	Laminin subunit alpha-1	336.9	120.9	3	0.8	175.37
2RDA	MB-30	INVS	Inversin	117.8	86.9	3	2.6	84.19
2RDA	MB-30	RP1L1	Retinitis pigmentosa 1-like 1 protein	261.0	139.3	3	1.6	75.80
2RDA	MB-30	SGSM2	Small G protein signaling modulator 2	113.2	80.9	3	3.4	84.02
2RDA	MB-30	REV1	DNA repair protein REV1	138.2	116.7	3	3.3	59.47
2RDA	MB-30	MET13	Methyltransferase-like protein 13	78.7	82.4	3	5.9	101.23
2RDA	MB-30	SI1L1	Signal-induced proliferation-associated 1-like protein 1	199.9	110.5	3	1.6	78.56
2RDA	MB-30	SHAN2	SH3 and multiple ankyrin repeat domains protein 2	158.7	100.5	3	2.1	70.44
2RDA	MB-30	RP1	Oxygen-regulated protein 1	240.5	86.5	3	2.0	96.21
2RDA	MB-30	SNPC1	snRNA-activating protein complex subunit 1	43.0	92.7	3	6.8	156.68
2RDA	MB-30	LRBA	Lipopolysaccharide-responsive and beige-like anchor protein	318.9	105.5	3	0.8	126.79
2RDA	MB-30	PDIP3	Polymerase delta-interacting protein 3	46.1	81.4	3	8.8	77.78
2RDA	MB-30	CHD7	Chromodomain-helicase-DNA-binding protein 7	335.7	82.6	3	1.3	162.23
2RDA	MB-30	EP300	Histone acetyltransferase p300	264.0	103.0	3	1.7	85.20
2RDA	MB-30	PCD16	Protocadherin-16	346.0	115.8	3	0.9	80.12
2RDA	MB-30	CTND1	Catenin delta-1	108.1	84.2	3	3.8	93.60
2RDA	MB-30	DYH11	Dynein heavy chain 11, axonemal	520.7	104.4	3	0.5	231.49
2RDA	MB-30	KI26A	Kinesin-like protein KIF26A	194.5	103.4	3	2.2	61.57
2RDA	MB-30	ACON	Aconitate hydratase, mitochondrial	85.4	85.7	3	3.8	67.84
2RDA	MB-30	TRIPB	Thyroid receptor-interacting protein 11	227.4	101.6	3	1.6	178.41
2RDA	MB-30	DSRAD	Double-stranded RNA-specific adenosine deaminase	136.0	89.3	3	4.0	38.43
2RDA	MB-30	RFIP1	Rab11 family-interacting protein 1	137.1	108.8	4	3.1	157.31
2RDA	MB-30	KMT2D	Histone-lysine N-methyltransferase 2D	593.0	117.4	4	1.0	149.30
2RDA	MB-30	ACACA	Acetyl-CoA carboxylase 1	265.4	121.2	4	1.8	129.41
2RDA	MB-30	COBA1	Collagen alpha-1(XI) chain	181.0	130.7	4	3.2	208.98
2RDA	MB-30	XIRP1	Xin actin-binding repeat-containing protein 1	198.4	107.0	4	2.0	65.78
2RDA	MB-30	DYH8	Dynein heavy chain 8, axonemal	514.3	102.3	4	1.0	147.21
2RDA	MB-30	UGGG2	UDP-glucose:glycoprotein glucosyltransferase 2	174.6	110.5	4	2.4	84.92
2RDA	MB-30	FLIP1	Filamin-A-interacting protein 1	138.0	99.0	4	4.0	66.39
2RDA	MB-30	NCOA6	Nuclear receptor coactivator 6	219.0	119.0	4	2.3	101.06
2RDA	MB-30	SVIL	Supervillin	247.6	106.2	4	2.0	62.28
2RDA	MB-30	UBP7	Ubiquitin carboxyl-terminal hydrolase 7	128.2	89.1	4	3.4	137.03
2RDA	MB-30	MUC5A	Mucin-5AC (Fragments)	526.3	92.1	4	1.0	151.31
2RDA	MB-30	HERC2	E3 ubiquitin-protein ligase HERC2	526.9	93.1	4	0.7	78.50
2RDA	MB-30	K1551	Uncharacterized protein KIAA1551	194.7	114.5	4	2.6	33.81
2RDA	MB-30	CLIP1	CAP-Gly domain-containing linker protein 1	162.1	118.8	4	3.4	150.29
2RDA	MB-30	INSRR	Insulin receptor-related protein	143.6	92.3	4	2.4	174.29
2RDA	MB-30	CTRC	Chymotrypsin-C	29.5	218.8	4	14.2	155.68
2RDA	MB-30	CSMD3	CUB and sushi domain-containing protein 3	405.7	105.2	4	1.4	125.01
2RDA	MB-30	PHF3	PHD finger protein 3	229.3	116.6	4	1.6	204.18
2RDA	MB-30	ZNFX1	NFX1-type zinc finger-containing protein 1	220.1	83.6	4	2.0	153.23
2RDA	MB-30	CE164	Centrosomal protein of 164 kDa	164.2	141.5	4	2.9	106.59
2RDA	MB-30	TAGAP	T-cell activation Rho GTPase-activating protein	80.7	105.4	4	7.5	150.20
2RDA	MB-30	FRYL	Protein furry homolog-like	339.4	81.0	4	1.5	119.03
2RDA	MB-30	PTPRB	Receptor-type tyrosine-protein phosphatase beta	224.2	128.0	4	2.1	126.91
2RDA	MB-30	ZN106	Zinc finger protein 106	208.8	103.8	4	2.5	120.26
2RDA	MB-30	GCN1L	Translational activator GCN1	292.6	113.3	4	1.5	68.00
2RDA	MB-30	MAST4	Microtubule-associated serine/threonine-protein kinase 4	284.2	84.8	4	2.2	71.52
2RDA	MB-30	CNGB1	Cyclic nucleotide-gated cation channel beta-1	139.6	108.1	4	3.4	61.89
2RDA	MB-30	AHNK2	Protein AHNAK2	616.2	110.9	5	1.2	116.43
2RDA	MB-30	DYHC1	Cytoplasmic dynein 1 heavy chain 1	532.1	115.5	5	1.1	170.71
2RDA	MB-30	RGPD2	RANBP2-like and GRIP domain-containing protein 2	197.2	166.4	5	2.5	134.98
2RDA	MB-30	SYNE2	Nesprin-2	795.9	91.3	5	0.8	85.14
2RDA	MB-30	CGNL1	Cingulin-like protein 1	149.0	90.2	5	4.3	115.84
2RDA	MB-30	KIF1C	Kinesin-like protein KIF1C	122.9	117.1	5	5.1	90.85
2RDA	MB-30	ZZEF1	Zinc finger ZZ-type and EF-hand domain-containing protein 1	330.9	113.0	6	2.7	152.72
2RDA	MB-30	AKP13	A-kinase anchor protein 13	307.4	116.2	6	2.1	78.46
2RDA	MB-30	CTTB2	Cortactin-binding protein 2	180.9	98.0	6	3.8	117.62
2RDA	MB-30	KMT2C	Histone-lysine N-methyltransferase 2C	541.0	155.3	6	1.6	78.88
2RDA	MB-30	ZFHX3	Zinc finger homeobox protein 3	404.2	134.2	6	2.0	97.91
2RDA	MB-30	MACF1	Microtubule-actin cross-linking factor 1, isoforms 1/2/3/5	837.8	100.0	6	1.1	135.57
2RDA	MB-30	DYH9	Dynein heavy chain 9, axonemal	511.6	147.0	7	1.9	78.53
2RDA	MB-30	SYNE1	Nesprin-1	1010.5	98.3	7	0.9	68.47
2RDA	MB-30	VP13C	Vacuolar protein sorting-associated protein 13C	422.1	121.0	7	2.6	152.76
2RDA	MB-30	FSIP2	Fibrous sheath-interacting protein 2	780.1	156.9	8	1.2	73.17
2RDA	MB-30	CEL3A	Chymotrypsin-like elastase family member 3A	29.5	350.0	9	32.2	58.76

## Sheet: JM-28
Group	Sample	Accession	Protein	MW [kDa]	Score	Peptides	sequence coverage [%]	RMS90 [ppm]
RDA	JM-28	MPDZ	Multiple PDZ domain protein	221.5	175.7	2	1.1	73.54
RDA	JM-28	APC	Adenomatous polyposis coli protein	311.5	168.3	5	2.4	115.13
RDA	JM-28	FLNC	Filamin-C	290.8	160.6	7	3.2	113.30
RDA	JM-28	ELYS	Protein ELYS	252.3	157.0	7	3.7	154.06
RDA	JM-28	KSR1	Kinase suppressor of Ras 1	102.0	156.7	2	3.0	98.56
RDA	JM-28	MY18B	Unconventional myosin-XVIIIb	285.0	151.8	7	3.7	46.17
RDA	JM-28	CO4A4	Collagen alpha-4(IV) chain	163.9	144.4	2	1.7	53.98
RDA	JM-28	K2022	Protein KIAA2022	167.4	141.7	5	2.1	299.90
RDA	JM-28	PARD3	Partitioning defective 3 homolog	151.3	140.6	5	4.5	133.66
RDA	JM-28	RP1L1	Retinitis pigmentosa 1-like 1 protein	261.0	136.4	4	1.9	84.83
RDA	JM-28	PTBP3	Polypyrimidine tract-binding protein 3	59.7	134.1	5	7.6	86.12
RDA	JM-28	FAT4	Protocadherin Fat 4	542.4	132.9	5	1.1	166.03
RDA	JM-28	CO2A1	Collagen alpha-1(II) chain	141.7	132.8	1	0.7	254.23
RDA	JM-28	CTRO	Citron Rho-interacting kinase	231.3	130.9	6	3.7	107.76
RDA	JM-28	DYST	Dystonin	860.1	129.9	7	0.8	168.81
RDA	JM-28	ANK1	Ankyrin-1	206.1	129.8	3	1.3	207.42
RDA	JM-28	PCNT	Pericentrin	377.8	129.3	7	2.5	78.44
RDA	JM-28	EMSA1	ELM2 and SANT domain-containing protein 1	114.9	128.5	3	3.5	125.22
RDA	JM-28	TDR15	Tudor domain-containing protein 15	221.6	127.4	6	3.0	118.16
RDA	JM-28	SETD5	SET domain-containing protein 5	157.4	127.0	3	2.2	138.90
RDA	JM-28	RHG20	Rho GTPase-activating protein 20	132.5	126.5	3	2.3	290.67
RDA	JM-28	CCNK	Cyclin-K	64.2	125.7	4	7.6	79.27
RDA	JM-28	ZCHC2	Zinc finger CCHC domain-containing protein 2	125.9	124.4	2	2.2	139.25
RDA	JM-28	FR1L6	Fer-1-like protein 6	209.2	121.8	2	1.0	277.40
RDA	JM-28	TITIN	Titin	3813.7	121.7	27	0.9	133.44
RDA	JM-28	NEO1	Neogenin	159.9	121.1	3	3.1	141.28
RDA	JM-28	SRRM2	Serine/arginine repetitive matrix protein 2	299.4	120.2	3	0.9	133.76
RDA	JM-28	REXO1	RNA exonuclease 1 homolog	131.4	119.7	3	2.7	130.65
RDA	JM-28	TACC2	Transforming acidic coiled-coil-containing protein 2	309.2	119.4	3	1.1	161.75
RDA	JM-28	COEA1	Collagen alpha-1(XIV) chain	193.4	118.2	3	1.7	179.86
RDA	JM-28	TNC18	Trinucleotide repeat-containing gene 18 protein	314.3	118.0	3	1.2	144.47
RDA	JM-28	MBB1A	Myb-binding protein 1A	148.8	117.5	4	2.9	119.18
RDA	JM-28	ARI1A	AT-rich interactive domain-containing protein 1A	241.9	116.2	4	3.2	56.22
RDA	JM-28	BPTF	Nucleosome-remodeling factor subunit BPTF	338.1	115.8	4	1.9	90.21
RDA	JM-28	UBR5	E3 ubiquitin-protein ligase UBR5	309.2	114.4	2	0.8	91.43
RDA	JM-28	PIEZ2	Piezo-type mechanosensitive ion channel component 2	317.9	114.3	4	1.6	88.74
RDA	JM-28	C2CD3	C2 domain-containing protein 3	260.2	114.2	3	2.4	99.51
RDA	JM-28	ATRX	Transcriptional regulator ATRX	282.4	112.1	4	1.6	124.20
RDA	JM-28	BRCA2	Breast cancer type 2 susceptibility protein	384.0	112.1	1	0.3	136.58
RDA	JM-28	ATG13	Autophagy-related protein 13	56.5	111.5	2	4.8	145.12
RDA	JM-28	FYCO1	FYVE and coiled-coil domain-containing protein 1	166.9	111.3	2	1.2	198.68
RDA	JM-28	KMT2C	Histone-lysine N-methyltransferase 2C	541.0	110.6	3	0.6	97.47
RDA	JM-28	PR14L	Protein PRR14L	237.2	110.3	4	2.2	140.38
RDA	JM-28	SPG20	Spartin	72.8	110.1	3	3.5	59.33
RDA	JM-28	PLCL1	Inactive phospholipase C-like protein 1	122.6	110.0	3	3.8	123.29
RDA	JM-28	TRIO	Triple functional domain protein	346.7	109.3	5	2.5	52.57
RDA	JM-28	AHNK	Neuroblast differentiation-associated protein AHNAK	628.7	108.6	9	1.6	131.93
RDA	JM-28	RGPD3	RanBP2-like and GRIP domain-containing protein 3	197.4	107.9	4	1.6	185.65
RDA	JM-28	TTC28	Tetratricopeptide repeat protein 28	270.7	107.8	3	1.1	195.37
RDA	JM-28	RIMS1	Regulating synaptic membrane exocytosis protein 1	189.0	107.7	3	2.0	151.66
RDA	JM-28	NCOA6	Nuclear receptor coactivator 6	219.0	107.5	3	1.2	179.95
RDA	JM-28	UBR4	E3 ubiquitin-protein ligase UBR4	573.5	106.9	1	0.2	195.96
RDA	JM-28	FSIP2	Fibrous sheath-interacting protein 2	780.1	106.7	4	0.6	159.32
RDA	JM-28	TCHL1	Trichohyalin-like protein 1	99.2	106.3	1	1.0	190.96
RDA	JM-28	RTTN	Rotatin	248.5	105.7	5	2.5	89.00
RDA	JM-28	DPOLZ	DNA polymerase zeta catalytic subunit	352.6	105.3	4	1.6	146.61
RDA	JM-28	ELOA2	RNA polymerase II transcription factor SIII subunit A2	83.9	105.1	3	4.9	92.29
RDA	JM-28	SYNJ2	Synaptojanin-2	165.4	105.0	1	0.4	426.54
RDA	JM-28	LOXH1	Lipoxygenase homology domain-containing protein 1	221.8	104.8	4	1.5	214.76
RDA	JM-28	CO4A1	Collagen alpha-1(IV) chain	160.5	104.8	2	1.0	153.83
RDA	JM-28	CP250	Centrosome-associated protein CEP250	281.0	104.5	4	1.8	231.45
RDA	JM-28	ANR11	Ankyrin repeat domain-containing protein 11	297.7	104.2	4	1.4	110.98
RDA	JM-28	MYH13	Myosin-13	223.5	104.0	3	2.1	125.79
RDA	JM-28	INT6	Integrator complex subunit 6	100.3	104.0	1	0.8	136.39
RDA	JM-28	ANK2	Ankyrin-2	433.4	103.5	4	1.1	107.68
RDA	JM-28	NAV2	Neuron navigator 2	268.0	103.2	3	1.5	129.43
RDA	JM-28	K2026	Uncharacterized protein KIAA2026	227.9	103.2	4	1.9	156.43
RDA	JM-28	UBP24	Ubiquitin carboxyl-terminal hydrolase 24	294.2	103.1	1	0.5	36.18
RDA	JM-28	RHG35	Rho GTPase-activating protein 35	170.4	102.7	3	1.8	229.07
RDA	JM-28	MYO9A	Unconventional myosin-IXa	292.5	102.3	3	1.4	133.57
RDA	JM-28	RRBP1	Ribosome-binding protein 1	152.4	102.1	1	0.9	9.83
RDA	JM-28	TLN1	Talin-1	269.6	102.0	4	2.2	65.09
RDA	JM-28	RPB1	DNA-directed RNA polymerase II subunit RPB1	217.0	101.8	4	2.3	90.83
RDA	JM-28	ACTS	Actin, alpha skeletal muscle	42.0	101.6	3	5.8	87.32
RDA	JM-28	K1671	Uncharacterized protein KIAA1671	196.6	101.5	2	0.9	217.21
RDA	JM-28	VP13A	Vacuolar protein sorting-associated protein 13A	360.0	101.5	4	1.4	261.56
RDA	JM-28	PDZD2	PDZ domain-containing protein 2	301.5	101.5	1	0.5	182.99
RDA	JM-28	CO1A2	Collagen alpha-2(I) chain	129.2	101.3	3	2.5	147.46
RDA	JM-28	ITPR3	Inositol 1,4,5-trisphosphate receptor type 3	303.9	100.9	2	0.8	65.43
RDA	JM-28	TLN2	Talin-2	271.4	100.9	1	0.7	7.16
RDA	JM-28	KI67	Antigen KI-67	358.5	100.7	4	1.7	55.77
RDA	JM-28	MRCKG	Serine/threonine-protein kinase MRCK gamma	172.4	100.5	3	2.5	106.25
RDA	JM-28	DCC	Netrin receptor DCC	158.4	100.3	3	2.3	197.66
RDA	JM-28	ANFY1	Ankyrin repeat and FYVE domain-containing protein 1	128.3	100.2	1	0.8	217.87
RDA	JM-28	K1109	Uncharacterized protein KIAA1109	555.1	100.2	2	0.5	115.62
RDA	JM-28	DYH14	Dynein heavy chain 14, axonemal	399.6	99.9	3	0.7	127.44
RDA	JM-28	APOBR	Apolipoprotein B receptor	114.8	99.7	2	1.8	167.92
RDA	JM-28	MUC19	Mucin-19	597.8	99.4	3	0.7	109.76
RDA	JM-28	CONA1	Collagen alpha-1(XXIII) chain	51.9	99.4	1	3.1	122.08
RDA	JM-28	SFSWA	Splicing factor, suppressor of white-apricot homolog	104.8	99.2	2	3.2	59.55
RDA	JM-28	NUCB1	Nucleobindin-1	53.8	99.1	1	1.7	132.27
RDA	JM-28	TIAM1	T-lymphoma invasion and metastasis-inducing protein 1	177.4	98.7	1	1.4	99.68
RDA	JM-28	ITPR1	Inositol 1,4,5-trisphosphate receptor type 1	313.7	98.6	1	0.3	219.64
RDA	JM-28	SCNAA	Sodium channel protein type 10 subunit alpha	220.5	98.3	1	0.4	275.79
RDA	JM-28	IQGA2	Ras GTPase-activating-like protein IQGAP2	180.5	97.6	2	1.2	205.56
RDA	JM-28	HIP1R	Huntingtin-interacting protein 1-related protein	119.3	97.6	1	1.1	206.40
RDA	JM-28	EVPL	Envoplakin	231.5	97.5	3	1.6	133.21
RDA	JM-28	CO7A1	Collagen alpha-1(VII) chain	295.0	97.3	1	0.4	205.37
RDA	JM-28	RN213	E3 ubiquitin-protein ligase RNF213	591.0	97.1	3	0.7	113.94
RDA	JM-28	DNLI1	DNA ligase 1	101.7	97.1	1	2.1	96.53
RDA	JM-28	RBM20	RNA-binding protein 20	134.3	96.9	2	2.3	121.62
RDA	JM-28	KDM3A	Lysine-specific demethylase 3A	147.2	96.8	2	2.7	63.37
RDA	JM-28	PIF1	ATP-dependent DNA helicase PIF1	69.8	96.3	2	3.7	54.41
RDA	JM-28	NAC3	Sodium/calcium exchanger 3	102.9	96.3	3	3.9	64.60
RDA	JM-28	CBP	CREB-binding protein	265.2	96.0	4	1.5	198.82
RDA	JM-28	MMP9	Matrix metalloproteinase-9	78.4	95.8	3	5.7	158.27
RDA	JM-28	ALPK2	Alpha-protein kinase 2	236.9	95.8	1	0.6	150.71
RDA	JM-28	AFF4	AF4/FMR2 family member 4	127.4	95.7	1	1.3	61.69
RDA	JM-28	INADL	InaD-like protein	196.2	95.5	3	1.3	140.03
RDA	JM-28	RPGF6	Rap guanine nucleotide exchange factor 6	179.3	95.4	4	3.6	109.53
RDA	JM-28	SETBP	SET-binding protein	174.9	95.4	4	2.8	124.01
RDA	JM-28	UTRO	Utrophin	394.2	94.9	5	1.8	184.26
RDA	JM-28	MTOR	Serine/threonine-protein kinase mTOR	288.7	94.7	2	1.1	132.06
RDA	JM-28	DYH6	Dynein heavy chain 6, axonemal	475.7	94.4	3	0.7	279.89
RDA	JM-28	CA2D4	Voltage-dependent calcium channel subunit alpha-2/delta-4	127.9	94.1	3	3.8	96.62
RDA	JM-28	BRD4	Bromodomain-containing protein 4	152.1	93.9	2	1.4	177.15
RDA	JM-28	MYH11	Myosin-11	227.2	93.6	1	0.7	22.84
RDA	JM-28	CADH9	Cadherin-9	88.6	93.2	1	0.9	131.88
RDA	JM-28	RSBN1	Round spermatid basic protein 1	90.0	93.2	1	1.2	194.38
RDA	JM-28	KMT2D	Histone-lysine N-methyltransferase 2D	593.0	93.1	3	0.8	148.31
RDA	JM-28	PSMD2	26S proteasome non-ATPase regulatory subunit 2	100.1	93.0	2	4.3	97.36
RDA	JM-28	VP13D	Vacuolar protein sorting-associated protein 13D	491.6	92.9	2	0.9	36.77
RDA	JM-28	SPEF2	Sperm flagellar protein 2	209.7	92.9	1	0.7	57.11
RDA	JM-28	AHNK2	Protein AHNAK2	616.2	91.6	2	0.7	123.29
RDA	JM-28	ARHGC	Rho guanine nucleotide exchange factor 12	173.1	91.6	2	1.4	98.05
RDA	JM-28	KI13B	Kinesin-like protein KIF13B	202.7	91.5	1	0.9	104.67
RDA	JM-28	PLEC	Plectin	531.5	91.4	3	0.9	128.08
RDA	JM-28	CO5A1	Collagen alpha-1(V) chain	183.4	91.3	3	2.4	88.31
RDA	JM-28	COKA1	Collagen alpha-1(XX) chain	135.7	91.1	2	1.6	72.29
RDA	JM-28	PDS5B	Sister chromatid cohesion protein PDS5 homolog B	164.6	91.1	1	0.4	256.64
RDA	JM-28	ALS2	Alsin	183.5	90.8	1	0.5	293.93
RDA	JM-28	NCOA3	Nuclear receptor coactivator 3	155.2	90.2	1	1.3	69.25
RDA	JM-28	SND1	Staphylococcal nuclease domain-containing protein 1	101.9	90.0	3	4.7	78.57
RDA	JM-28	DYH9	Dynein heavy chain 9, axonemal	511.6	90.0	5	1.5	138.40
RDA	JM-28	BRPF1	Peregrin	137.4	89.9	1	1.6	18.59
RDA	JM-28	F135B	Protein FAM135B	155.7	89.9	3	2.6	136.51
RDA	JM-28	WDR87	WD repeat-containing protein 87	333.0	89.1	1	0.3	167.78
RDA	JM-28	ERIC3	Glutamate-rich protein 3	168.4	89.0	1	1.0	157.14
RDA	JM-28	PC11Y	Protocadherin-11 Y-linked	146.7	88.9	2	1.7	79.35
RDA	JM-28	F219A	Protein FAM219A	20.4	88.8	3	11.4	160.33
RDA	JM-28	CCNL2	Cyclin-L2	58.1	88.8	3	6.3	116.38
RDA	JM-28	CO5A2	Collagen alpha-2(V) chain	144.8	88.7	1	0.9	20.21
RDA	JM-28	PALM2	Paralemmin-2	42.2	88.3	2	9.5	50.36
RDA	JM-28	CLIP1	CAP-Gly domain-containing linker protein 1	162.1	88.3	2	1.9	76.80
RDA	JM-28	BGH3	Transforming growth factor-beta-induced protein ig-h3	74.6	87.9	2	2.5	209.46
RDA	JM-28	ABCBB	Bile salt export pump	146.3	87.8	1	1.4	106.56
RDA	JM-28	DOCK5	Dedicator of cytokinesis protein 5	215.2	87.4	3	2.7	149.94
RDA	JM-28	SPTN4	Spectrin beta chain, non-erythrocytic 4	288.8	87.4	3	2.2	81.74
RDA	JM-28	CDHR1	Cadherin-related family member 1	93.5	87.3	2	2.8	4.85
RDA	JM-28	NOTC1	Neurogenic locus notch homolog protein 1	272.3	87.3	2	0.7	72.33
RDA	JM-28	PRKDC	DNA-dependent protein kinase catalytic subunit	468.8	87.3	1	0.2	155.81
RDA	JM-28	TTBK2	Tau-tubulin kinase 2	137.3	86.8	1	1.6	87.54
RDA	JM-28	ACTB	Actin, cytoplasmic 1	41.7	86.8	2	6.4	62.09
RDA	JM-28	GBRR2	Gamma-aminobutyric acid receptor subunit rho-2	54.1	86.7	1	1.7	1.81
RDA	JM-28	CC136	Coiled-coil domain-containing protein 136	134.0	86.6	1	0.6	121.19
RDA	JM-28	TOM1	Target of Myb protein 1	53.8	86.6	1	1.8	102.53
RDA	JM-28	NEUL4	Neuralized-like protein 4	166.8	86.3	1	1.0	10.22
RDA	JM-28	PZRN4	PDZ domain-containing RING finger protein 4	117.0	86.2	1	0.9	73.87
RDA	JM-28	ZN608	Zinc finger protein 608	162.1	86.2	1	0.4	346.32
RDA	JM-28	SYNE2	Nesprin-2	795.9	86.0	2	0.3	94.63
RDA	JM-28	GRIP1	Glutamate receptor-interacting protein 1	122.3	86.0	2	1.6	227.62
RDA	JM-28	TRNK1	TPR and ankyrin repeat-containing protein 1	336.0	85.9	4	1.2	144.58
RDA	JM-28	WIZ	Protein Wiz	178.6	85.7	1	0.7	129.96
RDA	JM-28	LAMC3	Laminin subunit gamma-3	171.1	85.6	2	0.8	114.63
RDA	JM-28	GOGB1	Golgin subfamily B member 1	375.8	85.6	2	0.7	118.24
RDA	JM-28	EXPH5	Exophilin-5	222.4	85.5	3	2.5	130.59
RDA	JM-28	ATS2	A disintegrin and metalloproteinase with thrombospondin motifs 2	134.7	85.2	2	1.6	239.33
RDA	JM-28	BD1L1	Biorientation of chromosomes in cell division protein 1-like 1	330.3	85.1	3	1.5	79.83
RDA	JM-28	CK5P2	CDK5 regulatory subunit-associated protein 2	214.9	85.1	1	0.9	32.47
RDA	JM-28	FAT3	Protocadherin Fat 3	505.2	85.0	2	0.3	169.92
RDA	JM-28	PTPRQ	Phosphatidylinositol phosphatase PTPRQ	260.8	84.6	1	0.4	22.33
RDA	JM-28	SGOL2	Shugoshin-like 2	144.6	84.6	1	1.3	153.48
RDA	JM-28	TEN3	Teneurin-3	300.8	84.6	2	0.6	130.91
RDA	JM-28	MED1	Mediator of RNA polymerase II transcription subunit 1	168.4	84.4	2	1.6	56.59
RDA	JM-28	NOTC4	Neurogenic locus notch homolog protein 4	209.5	84.4	2	1.4	265.76
RDA	JM-28	SBP2L	Selenocysteine insertion sequence-binding protein 2-like	121.7	84.1	3	2.3	107.47
RDA	JM-28	PBX1	Pre-B-cell leukemia transcription factor 1	46.6	84.0	1	3.7	83.52
RDA	JM-28	ZBT49	Zinc finger and BTB domain-containing protein 49	85.0	84.0	3	4.3	60.57
RDA	JM-28	RPGR	X-linked retinitis pigmentosa GTPase regulator	113.3	83.9	1	1.1	25.56
RDA	JM-28	PKHH2	Pleckstrin homology domain-containing family H member 2	168.1	83.9	2	1.4	86.27
RDA	JM-28	KMT2A	Histone-lysine N-methyltransferase 2A	431.5	83.8	3	1.1	144.02
RDA	JM-28	PAR3L	Partitioning defective 3 homolog B	132.4	83.8	2	2.4	156.31
RDA	JM-28	SPIR1	Protein spire homolog 1	85.5	83.7	1	1.5	29.71
RDA	JM-28	LAMA2	Laminin subunit alpha-2	343.7	83.7	3	0.7	306.88
RDA	JM-28	POTEI	POTE ankyrin domain family member I	121.2	83.6	2	2.7	57.46
RDA	JM-28	PHF12	PHD finger protein 12	109.6	83.6	1	1.3	160.39
RDA	JM-28	ZZEF1	Zinc finger ZZ-type and EF-hand domain-containing protein 1	330.9	83.6	4	1.7	127.49
RDA	JM-28	APOB	Apolipoprotein B-100	515.3	83.5	3	1.0	141.47
RDA	JM-28	CRNS1	Carnosine synthase 1	88.4	83.5	1	1.9	79.68
RDA	JM-28	PPWD1	Peptidylprolyl isomerase domain and WD repeat-containing protein 1	73.5	83.3	1	2.5	37.71
RDA	JM-28	MTSS1	Metastasis suppressor protein 1	82.2	83.2	1	2.1	1.41
RDA	JM-28	NOMO1	Nodal modulator 1	134.2	83.0	1	1.1	179.00
RDA	JM-28	TDRD1	Tudor domain-containing protein 1	131.9	83.0	1	0.8	216.30
RDA	JM-28	HCFC1	Host cell factor 1	208.6	82.8	1	0.3	90.20
RDA	JM-28	CMYA5	Cardiomyopathy-associated protein 5	448.9	82.7	3	1.2	140.53
RDA	JM-28	RBBP6	E3 ubiquitin-protein ligase RBBP6	201.4	82.6	1	0.6	20.30
RDA	JM-28	LYST	Lysosomal-trafficking regulator	428.9	82.6	1	0.4	121.29
RDA	JM-28	CAC1B	Voltage-dependent N-type calcium channel subunit alpha-1B	262.3	82.4	1	0.9	17.69
RDA	JM-28	S26A6	Solute carrier family 26 member 6	82.9	82.3	2	4.0	105.73
RDA	JM-28	TNIK	TRAF2 and NCK-interacting protein kinase	154.8	82.3	1	1.0	44.08
RDA	JM-28	PAR14	Poly [ADP-ribose] polymerase 14	202.7	82.2	3	2.0	222.12
RDA	JM-28	CHD7	Chromodomain-helicase-DNA-binding protein 7	335.7	82.2	1	0.5	111.30
RDA	JM-28	DDX27	Probable ATP-dependent RNA helicase DDX27	89.8	82.1	1	1.6	13.57
RDA	JM-28	ROA3	Heterogeneous nuclear ribonucleoprotein A3	39.6	81.9	1	3.2	241.70
RDA	JM-28	MYT1	Myelin transcription factor 1	122.3	81.8	2	3.1	81.05
RDA	JM-28	IP3KC	Inositol-trisphosphate 3-kinase C	75.2	81.7	2	5.4	62.42
RDA	JM-28	UBE2O	Ubiquitin-conjugating enzyme E2 O	141.2	81.6	2	2.3	78.90
RDA	JM-28	SRCAP	Helicase SRCAP	343.3	81.4	1	0.5	15.28
RDA	JM-28	KTN1	Kinectin	156.2	81.4	3	1.8	96.23
RDA	JM-28	IRS4	Insulin receptor substrate 4	133.7	81.4	1	1.1	206.71
RDA	JM-28	PKD1	Polycystin-1	462.2	81.4	1	0.2	357.58
RDA	JM-28	MROH1	Maestro heat-like repeat-containing protein family member 1	181.1	81.4	2	1.2	209.38
RDA	JM-28	KDIS	Kinase D-interacting substrate of 220 kDa	196.4	81.3	1	1.0	26.02
RDA	JM-28	FMNL2	Formin-like protein 2	123.2	81.2	3	2.9	141.90
RDA	JM-28	ROR2	Tyrosine-protein kinase transmembrane receptor ROR2	104.7	81.2	3	4.6	110.79
RDA	JM-28	XIRP2	Xin actin-binding repeat-containing protein 2	382.1	81.1	1	0.7	85.01
RDA	JM-28	LRP1B	Low-density lipoprotein receptor-related protein 1B	515.2	81.0	1	0.2	64.33
RDA	JM-28	LAP2	Protein LAP2	158.2	80.9	1	0.6	237.81
RDA	JM-28	TRUA	tRNA pseudouridine synthase A, mitochondrial	47.4	80.9	1	1.4	134.93
RDA	JM-28	SNX2	Sorting nexin-2	58.4	80.6	2	3.5	128.76
RDA	JM-28	ZFHX3	Zinc finger homeobox protein 3	404.2	80.5	1	0.3	156.35
RDA	JM-28	COBL	Protein cordon-bleu	135.5	80.4	1	0.8	281.22
RDA	JM-28	ACTG	Actin, cytoplasmic 2	41.8	80.4	1	3.2	187.69
RDA	JM-28	DHX40	Probable ATP-dependent RNA helicase DHX40	88.5	80.2	1	1.3	76.61
RDA	JM-28	NBAS	Neuroblastoma-amplified sequence	268.4	80.2	1	0.4	211.63
RDA	JM-28	PTPRD	Receptor-type tyrosine-protein phosphatase delta	214.6	80.0	1	0.8	21.15

## Sheet: JC-24
Group	Sample	Accession	Protein	MW [kDa]	Score	Peptides	sequence coverage [%]	RMS90 [ppm]
2RDA	JC-24	CEL3A	Chymotrypsin-like elastase family member 3A	29.5	341.4	10	20.7	99.91
2RDA	JC-24	CTRC	Chymotrypsin-C	29.5	204.6	3	10.8	56.41
2RDA	JC-24	OBSCN	Obscurin	867.9	156.6	7	1.1	72.51
2RDA	JC-24	CO6A5	Collagen alpha-5(VI) chain	289.7	155.6	6	1.6	167.23
2RDA	JC-24	CO4A5	Collagen alpha-5(IV) chain	160.9	152.6	3	2.8	134.78
2RDA	JC-24	MINT	Msx2-interacting protein	402.0	138.9	7	2.5	89.91
2RDA	JC-24	CO4A6	Collagen alpha-6(IV) chain	163.7	138.6	3	2.1	80.15
2RDA	JC-24	CO4A3	Collagen alpha-3(IV) chain	161.7	137.1	1	0.7	34.50
2RDA	JC-24	CELR1	Cadherin EGF LAG seven-pass G-type receptor 1	329.3	133.2	4	1.0	139.11
2RDA	JC-24	AHNK	Neuroblast differentiation-associated protein AHNAK	628.7	131.1	9	2.3	72.96
2RDA	JC-24	EP300	Histone acetyltransferase p300	264.0	131.1	1	0.5	162.26
2RDA	JC-24	DEN5A	DENN domain-containing protein 5A	147.0	130.8	5	4.9	51.51
2RDA	JC-24	RYR2	Ryanodine receptor 2	564.2	127.3	5	0.8	174.82
2RDA	JC-24	RYR3	Ryanodine receptor 3	551.7	127.2	3	0.5	269.00
2RDA	JC-24	MAGD2	Melanoma-associated antigen D2	64.9	127.1	2	3.5	44.50
2RDA	JC-24	PRC2B	Protein PRRC2B	242.8	125.7	2	1.2	157.57
2RDA	JC-24	NIPBL	Nipped-B-like protein	315.9	122.8	3	1.3	178.28
2RDA	JC-24	P3C2A	Phosphatidylinositol 4-phosphate 3-kinase C2 domain-containing subunit alpha	190.6	121.6	2	1.0	193.49
2RDA	JC-24	LAMB3	Laminin subunit beta-3	129.5	119.6	4	4.4	210.72
2RDA	JC-24	CO6A6	Collagen alpha-6(VI) chain	247.0	119.2	3	1.2	169.37
2RDA	JC-24	PIF1	ATP-dependent DNA helicase PIF1	69.8	118.6	2	3.7	81.62
2RDA	JC-24	SAMD9	Sterile alpha motif domain-containing protein 9	184.2	118.3	4	3.4	131.65
2RDA	JC-24	AKAP9	A-kinase anchor protein 9	453.4	118.1	7	1.8	110.12
2RDA	JC-24	MYH1	Myosin-1	223.0	117.7	3	1.1	90.73
2RDA	JC-24	KIF5A	Kinesin heavy chain isoform 5A	117.3	116.7	3	3.5	93.63
2RDA	JC-24	CELR3	Cadherin EGF LAG seven-pass G-type receptor 3	358.0	116.2	2	0.9	170.70
2RDA	JC-24	SRRM2	Serine/arginine repetitive matrix protein 2	299.4	116.2	3	1.5	108.03
2RDA	JC-24	CE192	Centrosomal protein of 192 kDa	213.0	115.9	3	1.8	92.20
2RDA	JC-24	P210L	Nuclear pore membrane glycoprotein 210-like	210.5	115.3	1	0.7	135.89
2RDA	JC-24	MYH7B	Myosin-7B	221.3	115.3	3	1.4	93.02
2RDA	JC-24	TTC28	Tetratricopeptide repeat protein 28	270.7	115.2	4	1.9	123.40
2RDA	JC-24	CMYA5	Cardiomyopathy-associated protein 5	448.9	114.0	2	0.5	81.80
2RDA	JC-24	MTAP2	Microtubule-associated protein 2	199.4	113.6	2	1.6	139.72
2RDA	JC-24	ZN469	Zinc finger protein 469	409.9	113.4	5	1.7	124.07
2RDA	JC-24	NCOA6	Nuclear receptor coactivator 6	219.0	112.4	1	0.6	69.47
2RDA	JC-24	LAMA2	Laminin subunit alpha-2	343.7	112.2	5	1.9	137.01
2RDA	JC-24	PLEC	Plectin	531.5	111.3	7	1.4	156.65
2RDA	JC-24	HNRPM	Heterogeneous nuclear ribonucleoprotein M	77.5	110.7	2	1.4	31.65
2RDA	JC-24	PP1R7	Protein phosphatase 1 regulatory subunit 7	41.5	110.4	2	4.7	196.05
2RDA	JC-24	CHD6	Chromodomain-helicase-DNA-binding protein 6	305.2	109.6	5	1.5	202.52
2RDA	JC-24	FAT1	Protocadherin Fat 1	506.0	109.3	3	0.5	142.26
2RDA	JC-24	KMT2A	Histone-lysine N-methyltransferase 2A	431.5	109.3	3	0.6	77.62
2RDA	JC-24	TTBK1	Tau-tubulin kinase 1	142.6	108.6	2	1.3	159.99
2RDA	JC-24	M4A14	Membrane-spanning 4-domains subfamily A member 14	76.5	107.9	3	2.9	229.36
2RDA	JC-24	DNMBP	Dynamin-binding protein	177.2	107.8	4	2.2	235.30
2RDA	JC-24	CND1	Condensin complex subunit 1	157.1	106.9	1	0.4	246.17
2RDA	JC-24	CBP	CREB-binding protein	265.2	106.9	3	1.3	114.03
2RDA	JC-24	LBN	Limbin	147.9	105.5	4	2.7	245.13
2RDA	JC-24	SPG17	Sperm-associated antigen 17	251.6	105.4	2	0.8	240.71
2RDA	JC-24	CNTLN	Centlein	161.5	105.0	2	1.3	181.15
2RDA	JC-24	RERE	Arginine-glutamic acid dipeptide repeats protein	172.3	104.0	2	1.9	117.02
2RDA	JC-24	RBM15	Putative RNA-binding protein 15	107.1	103.7	2	1.6	55.70
2RDA	JC-24	HXK3	Hexokinase-3	99.0	102.9	4	3.6	162.64
2RDA	JC-24	PRC2C	Protein PRRC2C	316.7	102.9	2	0.8	212.32
2RDA	JC-24	CC177	Coiled-coil domain-containing protein 177	79.7	102.8	2	4.7	145.16
2RDA	JC-24	SLTM	SAFB-like transcription modulator	117.1	102.1	3	2.8	129.26
2RDA	JC-24	TDRD1	Tudor domain-containing protein 1	131.9	102.1	2	1.8	171.24
2RDA	JC-24	CAC1B	Voltage-dependent N-type calcium channel subunit alpha-1B	262.3	102.0	2	1.0	124.60
2RDA	JC-24	KMT2C	Histone-lysine N-methyltransferase 2C	541.0	101.5	2	0.5	165.28
2RDA	JC-24	AZI1	5-azacytidine-induced protein 1	122.1	101.3	2	1.4	121.68
2RDA	JC-24	NEBU	Nebulin	772.4	101.3	5	0.7	178.63
2RDA	JC-24	BIG3	Brefeldin A-inhibited guanine nucleotide-exchange protein 3	240.5	101.2	3	1.3	198.73
2RDA	JC-24	KI20A	Kinesin-like protein KIF20A	100.2	100.9	2	1.7	93.70
2RDA	JC-24	HMCN1	Hemicentin-1	613.0	100.6	3	0.5	166.12
2RDA	JC-24	DSPP	Dentin sialophosphoprotein	131.1	100.6	2	1.9	32.74
2RDA	JC-24	SYNE2	Nesprin-2	795.9	99.3	5	0.8	117.89
2RDA	JC-24	MTMRD	Myotubularin-related protein 13	208.3	99.1	1	0.5	46.99
2RDA	JC-24	RP1L1	Retinitis pigmentosa 1-like 1 protein	261.0	98.7	1	0.7	39.47
2RDA	JC-24	KMT2D	Histone-lysine N-methyltransferase 2D	593.0	98.7	2	0.6	73.45
2RDA	JC-24	OTOL1	Otolin-1	49.4	98.4	1	4.0	26.02
2RDA	JC-24	SCAR3	Scavenger receptor class A member 3	65.1	98.4	1	1.2	142.48
2RDA	JC-24	FAT4	Protocadherin Fat 4	542.4	98.2	1	0.2	221.13
2RDA	JC-24	FLNA	Filamin-A	280.6	98.2	1	0.3	208.67
2RDA	JC-24	FLNB	Filamin-B	278.0	98.1	4	1.8	46.84
2RDA	JC-24	KCMA1	Calcium-activated potassium channel subunit alpha-1	137.5	98.1	2	2.7	46.29
2RDA	JC-24	NFRKB	Nuclear factor related to kappa-B-binding protein	138.9	97.6	2	2.3	133.61
2RDA	JC-24	NPHP3	Nephrocystin-3	150.8	97.6	3	2.7	63.66
2RDA	JC-24	MDN1	Midasin	632.4	97.3	2	0.4	11.79
2RDA	JC-24	WDR36	WD repeat-containing protein 36	105.3	97.1	2	3.0	149.79
2RDA	JC-24	MARHA	Probable E3 ubiquitin-protein ligase MARCH10	90.5	96.9	1	2.0	156.70
2RDA	JC-24	ARI1A	AT-rich interactive domain-containing protein 1A	241.9	96.9	1	0.5	58.67
2RDA	JC-24	F90A7	Putative protein FAM90A7P	49.8	96.8	2	3.4	102.18
2RDA	JC-24	GPTC1	G patch domain-containing protein 1	103.3	96.5	2	2.9	136.35
2RDA	JC-24	UBP34	Ubiquitin carboxyl-terminal hydrolase 34	404.0	96.4	5	1.4	141.00
2RDA	JC-24	ANK3	Ankyrin-3	480.1	96.1	6	1.6	71.79
2RDA	JC-24	FHDC1	FH2 domain-containing protein 1	124.7	96.1	2	2.3	167.06
2RDA	JC-24	DSCL1	Down syndrome cell adhesion molecule-like protein 1	224.3	95.9	1	0.6	6.06
2RDA	JC-24	MK08	Mitogen-activated protein kinase 8	48.3	95.9	1	2.1	85.68
2RDA	JC-24	MROH6	Maestro heat-like repeat-containing protein family member 6	77.1	95.9	1	1.7	23.65
2RDA	JC-24	MED14	Mediator of RNA polymerase II transcription subunit 14	160.5	95.7	4	3.9	104.59
2RDA	JC-24	CJ071	Uncharacterized protein C10orf71	156.4	95.3	1	0.7	111.26
2RDA	JC-24	AKAP6	A-kinase anchor protein 6	256.6	95.3	3	1.7	106.32
2RDA	JC-24	ATRX	Transcriptional regulator ATRX	282.4	95.1	3	2.0	77.35
2RDA	JC-24	IDE	Insulin-degrading enzyme	117.9	95.0	1	0.5	444.06
2RDA	JC-24	NLE1	Notchless protein homolog 1	53.3	94.8	1	2.7	73.82
2RDA	JC-24	DUS27	Inactive dual specificity phosphatase 27	130.1	94.6	2	1.2	84.06
2RDA	JC-24	HERC2	E3 ubiquitin-protein ligase HERC2	526.9	94.5	4	0.9	102.30
2RDA	JC-24	PAR10	Poly [ADP-ribose] polymerase 10	109.9	94.2	2	2.7	69.49
2RDA	JC-24	NASP	Nuclear autoantigenic sperm protein	85.2	94.1	1	1.0	297.28
2RDA	JC-24	STAR9	StAR-related lipid transfer protein 9	516.0	93.9	3	0.9	108.90
2RDA	JC-24	PDS5A	Sister chromatid cohesion protein PDS5 homolog A	150.7	93.8	3	2.5	47.06
2RDA	JC-24	SCN9A	Sodium channel protein type 9 subunit alpha	226.2	93.5	2	1.3	172.79
2RDA	JC-24	EH1L1	EH domain-binding protein 1-like protein 1	161.8	93.2	1	0.7	82.22
2RDA	JC-24	DOCK1	Dedicator of cytokinesis protein 1	215.2	93.1	1	0.4	25.83
2RDA	JC-24	CO1A2	Collagen alpha-2(I) chain	129.2	92.9	2	1.3	135.42
2RDA	JC-24	VIR	Protein virilizer homolog	201.9	92.7	1	0.3	139.35
2RDA	JC-24	HECD1	E3 ubiquitin-protein ligase HECTD1	289.2	92.4	5	2.3	182.45
2RDA	JC-24	CPNE7	Copine-7	70.2	92.4	2	4.4	103.92
2RDA	JC-24	MEPE	Matrix extracellular phosphoglycoprotein	58.4	92.4	1	3.8	90.42
2RDA	JC-24	DYST	Dystonin	860.1	92.3	7	1.1	105.13
2RDA	JC-24	AKA12	A-kinase anchor protein 12	191.4	92.2	3	1.9	154.05
2RDA	JC-24	RFA4	Replication protein A 30 kDa subunit	28.8	92.1	1	3.4	29.91
2RDA	JC-24	CTNB1	Catenin beta-1	85.4	91.9	1	1.9	120.07
2RDA	JC-24	MRO2A	Maestro heat-like repeat-containing protein family member 2A	193.1	91.9	2	1.3	52.39
2RDA	JC-24	UBR4	E3 ubiquitin-protein ligase UBR4	573.5	91.9	4	0.7	118.58
2RDA	JC-24	MARK4	MAP/microtubule affinity-regulating kinase 4	82.5	91.4	2	3.2	236.55
2RDA	JC-24	TAGL2	Transgelin-2	22.4	90.5	2	10.1	119.89
2RDA	JC-24	SWAHB	Ankyrin repeat domain-containing protein SOWAHB	85.7	90.5	1	1.9	118.71
2RDA	JC-24	DOCK2	Dedicator of cytokinesis protein 2	211.8	90.5	1	0.4	116.31
2RDA	JC-24	SKT	Sickle tail protein homolog	214.0	90.4	4	2.2	74.63
2RDA	JC-24	UTRO	Utrophin	394.2	90.3	4	1.4	100.26
2RDA	JC-24	FREM3	FRAS1-related extracellular matrix protein 3	238.0	90.3	2	0.9	151.43
2RDA	JC-24	TRRAP	Transformation/transcription domain-associated protein	437.3	90.2	2	1.0	33.50
2RDA	JC-24	NFM	Neurofilament medium polypeptide	102.4	90.1	2	2.8	113.84
2RDA	JC-24	SRBS1	Sorbin and SH3 domain-containing protein 1	142.4	90.0	3	2.1	125.44
2RDA	JC-24	RED	Protein Red	65.6	89.8	1	1.3	25.97
2RDA	JC-24	HXK2	Hexokinase-2	102.3	89.7	2	2.1	123.55
2RDA	JC-24	PR14L	Protein PRR14L	237.2	89.7	2	0.8	68.71
2RDA	JC-24	K1109	Uncharacterized protein KIAA1109	555.1	89.6	2	0.3	251.48
2RDA	JC-24	AT12A	Potassium-transporting ATPase alpha chain 2	115.4	89.5	3	3.4	185.02
2RDA	JC-24	ARG28	Rho guanine nucleotide exchange factor 28	191.8	89.4	4	2.5	160.61
2RDA	JC-24	WWC3	Protein WWC3	122.6	89.3	2	1.6	250.67
2RDA	JC-24	RASL3	RAS protein activator like-3	111.8	89.3	3	2.6	111.75
2RDA	JC-24	HRC23	Putative HERC2-like protein 3	128.9	89.3	1	0.8	197.81
2RDA	JC-24	NUFP2	Nuclear fragile X mental retardation-interacting protein 2	76.1	89.2	1	1.4	68.98
2RDA	JC-24	SMCA4	Transcription activator BRG1	184.5	88.8	3	2.7	50.29
2RDA	JC-24	KLD10	Kelch domain-containing protein 10	49.1	88.7	1	1.6	48.99
2RDA	JC-24	ARI1B	AT-rich interactive domain-containing protein 1B	236.0	88.5	4	1.7	211.23
2RDA	JC-24	MYH2	Myosin-2	222.9	88.3	1	0.5	70.74
2RDA	JC-24	ITPR1	Inositol 1,4,5-trisphosphate receptor type 1	313.7	88.1	2	1.0	129.24
2RDA	JC-24	RPAP1	RNA polymerase II-associated protein 1	152.7	87.9	1	1.1	193.57
2RDA	JC-24	ZN106	Zinc finger protein 106	208.8	87.8	1	0.4	8.76
2RDA	JC-24	TRIPB	Thyroid receptor-interacting protein 11	227.4	87.7	3	2.0	105.46
2RDA	JC-24	K1671	Uncharacterized protein KIAA1671	196.6	87.7	2	1.2	60.77
2RDA	JC-24	PCM1	Pericentriolar material 1 protein	228.4	87.7	1	0.7	89.73
2RDA	JC-24	PGM5	Phosphoglucomutase-like protein 5	62.2	87.6	1	2.6	2.45
2RDA	JC-24	DPOLZ	DNA polymerase zeta catalytic subunit	352.6	87.6	2	1.0	157.78
2RDA	JC-24	LMOD1	Leiomodin-1	67.0	87.5	1	1.7	206.10
2RDA	JC-24	SRBS2	Sorbin and SH3 domain-containing protein 2	124.0	87.5	3	2.9	174.67
2RDA	JC-24	CNGB1	Cyclic nucleotide-gated cation channel beta-1	139.6	87.3	2	1.6	112.71
2RDA	JC-24	ARI3A	AT-rich interactive domain-containing protein 3A	62.9	87.3	1	2.0	143.45
2RDA	JC-24	HYDIN	Hydrocephalus-inducing protein homolog	575.5	87.2	2	0.5	149.72
2RDA	JC-24	CCD18	Coiled-coil domain-containing protein 18	168.9	87.2	2	1.6	113.60
2RDA	JC-24	BIRC6	Baculoviral IAP repeat-containing protein 6	529.9	87.2	2	0.4	163.38
2RDA	JC-24	NEMF	Nuclear export mediator factor NEMF	122.9	87.0	2	2.2	110.73
2RDA	JC-24	UBR5	E3 ubiquitin-protein ligase UBR5	309.2	86.9	4	1.5	162.16
2RDA	JC-24	SBNO2	Protein strawberry notch homolog 2	150.2	86.7	2	1.3	10.18
2RDA	JC-24	TF3C1	General transcription factor 3C polypeptide 1	238.7	86.7	2	1.7	105.70
2RDA	JC-24	CO5A1	Collagen alpha-1(V) chain	183.4	86.4	2	1.6	118.09
2RDA	JC-24	CTR9	RNA polymerase-associated protein CTR9 homolog	133.4	86.4	1	0.4	74.33
2RDA	JC-24	DCAF6	DDB1- and CUL4-associated factor 6	96.2	86.3	2	1.7	200.52
2RDA	JC-24	UB2R2	Ubiquitin-conjugating enzyme E2 R2	27.1	86.3	2	12.6	35.14
2RDA	JC-24	CLIP1	CAP-Gly domain-containing linker protein 1	162.1	85.7	1	0.8	41.47
2RDA	JC-24	TET2	Methylcytosine dioxygenase TET2	223.7	85.6	1	0.3	99.11
2RDA	JC-24	PLCL2	Inactive phospholipase C-like protein 2	125.8	85.5	1	1.6	0.27
2RDA	JC-24	DYHC2	Cytoplasmic dynein 2 heavy chain 1	492.3	85.3	2	0.4	146.94
2RDA	JC-24	ZN503	Zinc finger protein 503	62.5	85.2	2	6.8	35.49
2RDA	JC-24	DVL2	Segment polarity protein dishevelled homolog DVL-2	78.9	85.1	1	2.6	121.52
2RDA	JC-24	BD1L1	Biorientation of chromosomes in cell division protein 1-like 1	330.3	85.1	1	0.3	193.24
2RDA	JC-24	ZCHC2	Zinc finger CCHC domain-containing protein 2	125.9	85.0	1	0.6	257.53
2RDA	JC-24	RBCC1	RB1-inducible coiled-coil protein 1	183.0	85.0	2	1.6	131.23
2RDA	JC-24	FYCO1	FYVE and coiled-coil domain-containing protein 1	166.9	84.9	3	2.0	171.22
2RDA	JC-24	SDK1	Protein sidekick-1	242.0	84.8	1	0.5	79.87
2RDA	JC-24	URB2	Unhealthy ribosome biogenesis protein 2 homolog	170.4	84.7	2	1.2	133.47
2RDA	JC-24	NSD1	Histone-lysine N-methyltransferase, H3 lysine-36 and H4 lysine-20 specific	296.5	84.7	4	2.3	115.62
2RDA	JC-24	BCL9	B-cell CLL/lymphoma 9 protein	149.2	84.5	2	1.0	324.47
2RDA	JC-24	U3IP2	U3 small nucleolar RNA-interacting protein 2	51.8	84.4	1	1.7	8.01
2RDA	JC-24	TLN2	Talin-2	271.4	84.4	1	0.5	222.46
2RDA	JC-24	PTN13	Tyrosine-protein phosphatase non-receptor type 13	276.7	84.4	2	0.9	91.56
2RDA	JC-24	M3K12	Mitogen-activated protein kinase kinase kinase 12	93.2	84.3	1	0.7	128.06
2RDA	JC-24	MMRN2	Multimerin-2	104.3	84.2	4	4.8	47.45
2RDA	JC-24	TCHL1	Trichohyalin-like protein 1	99.2	84.1	2	2.5	88.86
2RDA	JC-24	FSIP2	Fibrous sheath-interacting protein 2	780.1	84.0	6	1.2	82.08
2RDA	JC-24	ACL7B	Actin-like protein 7B	45.2	84.0	2	6.7	118.94
2RDA	JC-24	PKD1	Polycystin-1	462.2	83.9	2	0.4	215.40
2RDA	JC-24	RUFY4	RUN and FYVE domain-containing protein 4	64.3	83.9	1	2.5	65.97
2RDA	JC-24	RGS12	Regulator of G-protein signaling 12	156.3	83.8	3	3.3	99.50
2RDA	JC-24	MYH4	Myosin-4	222.9	83.8	1	0.4	48.45
2RDA	JC-24	VP13C	Vacuolar protein sorting-associated protein 13C	422.1	83.7	2	0.9	57.94
2RDA	JC-24	TTC16	Tetratricopeptide repeat protein 16	98.2	83.7	1	2.3	125.56
2RDA	JC-24	AN18B	Ankyrin repeat domain-containing protein 18B	118.2	83.5	2	2.8	132.65
2RDA	JC-24	ZN276	Zinc finger protein 276	67.2	83.3	1	2.9	34.04
2RDA	JC-24	EGFLA	Pikachurin	111.2	83.3	2	1.7	44.78
2RDA	JC-24	LA	Lupus La protein	46.8	83.3	1	3.9	117.41
2RDA	JC-24	CR002	Putative uncharacterized protein encoded by LINC00470	9.6	83.3	1	14.0	27.14
2RDA	JC-24	KDM6A	Lysine-specific demethylase 6A	154.1	83.2	1	0.9	114.35
2RDA	JC-24	DYH6	Dynein heavy chain 6, axonemal	475.7	83.2	3	1.1	95.40
2RDA	JC-24	STAB1	Stabilin-1	275.3	83.0	2	0.6	126.51
2RDA	JC-24	PAR3L	Partitioning defective 3 homolog B	132.4	83.0	1	0.4	209.97
2RDA	JC-24	ANR35	Ankyrin repeat domain-containing protein 35	109.9	82.9	1	1.2	19.49
2RDA	JC-24	DYH2	Dynein heavy chain 2, axonemal	507.4	82.9	2	0.5	196.16
2RDA	JC-24	ARAP2	Arf-GAP with Rho-GAP domain, ANK repeat and PH domain-containing protein 2	193.3	82.7	1	0.9	109.08
2RDA	JC-24	SHRM3	Protein Shroom3	216.7	82.5	2	1.2	136.54
2RDA	JC-24	MYCB2	E3 ubiquitin-protein ligase MYCBP2	509.8	82.4	3	0.6	163.52
2RDA	JC-24	GCC2	GRIP and coiled-coil domain-containing protein 2	195.8	82.2	2	0.9	113.22
2RDA	JC-24	DIP2B	Disco-interacting protein 2 homolog B	171.4	82.0	2	1.6	121.31
2RDA	JC-24	COOA1	Collagen alpha-1(XXIV) chain	175.4	82.0	1	1.1	3.66
2RDA	JC-24	BPTF	Nucleosome-remodeling factor subunit BPTF	338.1	81.8	1	0.3	45.99
2RDA	JC-24	ABCAD	ATP-binding cassette sub-family A member 13	575.8	81.8	2	0.4	185.19
2RDA	JC-24	AHNK2	Protein AHNAK2	616.2	81.8	3	1.0	57.47
2RDA	JC-24	LORF2	LINE-1 retrotransposable element ORF2 protein	148.9	81.5	2	0.9	247.43
2RDA	JC-24	INADL	InaD-like protein	196.2	81.4	3	1.4	149.91
2RDA	JC-24	VCIP1	Deubiquitinating protein VCIP135	134.2	81.1	1	0.6	64.69
2RDA	JC-24	KIF19	Kinesin-like protein KIF19	111.3	81.1	1	1.2	168.66
2RDA	JC-24	RPB1	DNA-directed RNA polymerase II subunit RPB1	217.0	81.0	1	0.4	95.96
2RDA	JC-24	LRP1	Prolow-density lipoprotein receptor-related protein 1	504.3	80.9	2	0.5	133.90
2RDA	JC-24	WDR59	WD repeat-containing protein 59	109.7	80.7	1	1.2	185.76
2RDA	JC-24	MYBA	Myb-related protein A	85.8	80.7	1	1.3	4.82
2RDA	JC-24	SORC3	VPS10 domain-containing receptor SorCS3	135.7	80.7	1	0.9	55.56
2RDA	JC-24	COBA2	Collagen alpha-2(XI) chain	171.7	80.6	2	2.4	51.07
2RDA	JC-24	SORL	Sortilin-related receptor	248.3	80.6	1	0.2	102.36
2RDA	JC-24	HERC1	Probable E3 ubiquitin-protein ligase HERC1	531.9	80.5	1	0.3	157.49
2RDA	JC-24	PLIN4	Perilipin-4	134.3	80.4	2	1.3	213.19
2RDA	JC-24	CK5P2	CDK5 regulatory subunit-associated protein 2	214.9	80.1	2	1.1	114.42
2RDA	JC-24	RYR1	Ryanodine receptor 1	564.8	80.1	1	0.3	99.54
2RDA	JC-24	TRIO	Triple functional domain protein	346.7	80.0	4	1.8	190.43

## Sheet: IH-18
Group	Sample	Accession	Protein	MW [kDa]	Score	Peptides	sequence coverage [%]	RMS90 [ppm]
RDA	IH-18	CEL3A	Chymotrypsin-like elastase family member 3A	29.5	200.1	6	23.0	87.43
RDA	IH-18	MINT	Msx2-interacting protein	402.0	172.6	5	1.6	172.83
RDA	IH-18	GPR98	G-protein coupled receptor 98	692.6	149.0	6	0.9	96.98
RDA	IH-18	PDZD2	PDZ domain-containing protein 2	301.5	138.6	5	2.2	140.59
RDA	IH-18	CO2A1	Collagen alpha-1(II) chain	141.7	138.4	3	3.5	87.81
RDA	IH-18	A1AT	Alpha-1-antitrypsin	46.7	133.3	2	4.8	54.81
RDA	IH-18	BRCA2	Breast cancer type 2 susceptibility protein	384.0	132.9	8	2.6	89.76
RDA	IH-18	MY18A	Unconventional myosin-XVIIIa	233.0	130.4	3	1.5	97.29
RDA	IH-18	HERC2	E3 ubiquitin-protein ligase HERC2	526.9	126.2	4	0.9	251.13
RDA	IH-18	ANR31	Putative ankyrin repeat domain-containing protein 31	210.7	124.2	5	3.6	87.73
RDA	IH-18	RYR2	Ryanodine receptor 2	564.2	123.1	4	0.8	228.92
RDA	IH-18	SMCA1	Probable global transcription activator SNF2L1	122.5	121.9	5	6.6	165.44
RDA	IH-18	RIMB1	Peripheral-type benzodiazepine receptor-associated protein 1	199.9	120.2	3	1.3	279.63
RDA	IH-18	MYH1	Myosin-1	223.0	119.7	5	2.8	159.37
RDA	IH-18	FR1L4	Fer-1-like protein 4	200.9	119.5	4	2.3	158.21
RDA	IH-18	BAHC1	BAH and coiled-coil domain-containing protein 1	276.8	119.4	5	2.0	158.93
RDA	IH-18	SETD5	SET domain-containing protein 5	157.4	119.2	4	2.4	99.38
RDA	IH-18	MYH4	Myosin-4	222.9	118.6	1	0.4	38.56
RDA	IH-18	ARHGB	Rho guanine nucleotide exchange factor 11	167.6	118.5	4	2.8	177.43
RDA	IH-18	FSIP2	Fibrous sheath-interacting protein 2	780.1	117.9	7	1.1	80.96
RDA	IH-18	YETS2	YEATS domain-containing protein 2	150.7	117.8	5	3.1	208.12
RDA	IH-18	CO5A1	Collagen alpha-1(V) chain	183.4	117.7	3	1.4	257.82
RDA	IH-18	COBA2	Collagen alpha-2(XI) chain	171.7	116.2	1	1.0	112.44
RDA	IH-18	DDX50	ATP-dependent RNA helicase DDX50	82.5	113.4	4	4.2	89.43
RDA	IH-18	ABCAC	ATP-binding cassette sub-family A member 12	293.0	112.7	4	1.5	158.87
RDA	IH-18	CLAP1	CLIP-associating protein 1	169.3	111.9	2	1.0	105.35
RDA	IH-18	MED12	Mediator of RNA polymerase II transcription subunit 12	242.9	111.5	4	2.3	180.27
RDA	IH-18	KI21A	Kinesin-like protein KIF21A	187.1	111.4	1	1.0	30.24
RDA	IH-18	ITPR3	Inositol 1,4,5-trisphosphate receptor type 3	303.9	110.9	5	1.9	148.18
RDA	IH-18	KIF5A	Kinesin heavy chain isoform 5A	117.3	110.5	3	1.9	273.46
RDA	IH-18	PCLO	Protein piccolo	552.9	110.3	4	0.7	109.70
RDA	IH-18	TRIPB	Thyroid receptor-interacting protein 11	227.4	109.7	4	3.0	78.57
RDA	IH-18	EP300	Histone acetyltransferase p300	264.0	109.2	1	0.6	157.72
RDA	IH-18	PRC2C	Protein PRRC2C	316.7	109.2	2	0.7	152.08
RDA	IH-18	ABCA2	ATP-binding cassette sub-family A member 2	269.7	109.0	4	2.0	161.78
RDA	IH-18	F186A	Protein FAM186A	262.6	108.6	3	1.4	214.32
RDA	IH-18	P4R3A	Serine/threonine-protein phosphatase 4 regulatory subunit 3A	95.3	108.6	3	3.0	81.31
RDA	IH-18	SPEG	Striated muscle preferentially expressed protein kinase	354.1	108.3	2	0.5	114.02
RDA	IH-18	NACAM	Nascent polypeptide-associated complex subunit alpha, muscle-specific form	205.3	108.1	1	0.4	233.43
RDA	IH-18	TNIK	TRAF2 and NCK-interacting protein kinase	154.8	108.1	2	2.1	192.44
RDA	IH-18	CTDP1	RNA polymerase II subunit A C-terminal domain phosphatase	104.3	106.9	2	2.9	102.65
RDA	IH-18	HTR5B	HEAT repeat-containing protein 5B	224.2	106.5	2	1.4	113.29
RDA	IH-18	HUWE1	E3 ubiquitin-protein ligase HUWE1	481.6	106.1	3	1.2	61.78
RDA	IH-18	NLGN3	Neuroligin-3	93.8	106.0	4	6.7	126.37
RDA	IH-18	ITPR1	Inositol 1,4,5-trisphosphate receptor type 1	313.7	105.7	3	1.1	130.17
RDA	IH-18	RYR1	Ryanodine receptor 1	564.8	105.6	3	0.9	139.28
RDA	IH-18	ATAD5	ATPase family AAA domain-containing protein 5	207.4	105.5	3	1.8	220.39
RDA	IH-18	KI67	Antigen KI-67	358.5	105.5	3	1.2	71.39
RDA	IH-18	NCOA6	Nuclear receptor coactivator 6	219.0	105.3	2	1.8	108.93
RDA	IH-18	AT132	Probable cation-transporting ATPase 13A2	128.7	105.1	1	0.7	77.36
RDA	IH-18	SPTA1	Spectrin alpha chain, erythrocytic 1	279.8	105.0	4	2.0	130.21
RDA	IH-18	COBA1	Collagen alpha-1(XI) chain	181.0	103.9	2	1.7	36.42
RDA	IH-18	IF	Gastric intrinsic factor	45.4	103.4	4	8.6	181.29
RDA	IH-18	OTOF	Otoferlin	226.6	103.4	3	1.6	143.90
RDA	IH-18	TANC2	Protein TANC2	219.5	103.2	1	0.8	50.11
RDA	IH-18	FAT1	Protocadherin Fat 1	506.0	103.0	1	0.5	87.90
RDA	IH-18	K1109	Uncharacterized protein KIAA1109	555.1	102.9	4	0.7	183.93
RDA	IH-18	TPR	Nucleoprotein TPR	267.1	102.4	1	0.3	105.61
RDA	IH-18	CAR10	Caspase recruitment domain-containing protein 10	115.9	102.3	2	1.8	65.20
RDA	IH-18	TAF1	Transcription initiation factor TFIID subunit 1	212.5	102.0	2	0.9	200.95
RDA	IH-18	BAZ2B	Bromodomain adjacent to zinc finger domain protein 2B	240.3	101.5	3	1.6	159.39
RDA	IH-18	NAV2	Neuron navigator 2	268.0	101.3	2	1.3	172.55
RDA	IH-18	ERCC5	DNA repair protein complementing XP-G cells	133.0	101.1	3	2.9	183.52
RDA	IH-18	KMT2A	Histone-lysine N-methyltransferase 2A	431.5	101.0	4	1.2	144.17
RDA	IH-18	NEBU	Nebulin	772.4	100.8	6	1.0	149.92
RDA	IH-18	KI26B	Kinesin-like protein KIF26B	223.7	100.6	2	1.4	41.72
RDA	IH-18	MYH14	Myosin-14	227.7	100.4	1	0.9	76.15
RDA	IH-18	CLAP2	CLIP-associating protein 2	141.0	100.0	1	0.9	92.58
RDA	IH-18	TNR6A	Trinucleotide repeat-containing gene 6A protein	210.2	99.8	2	1.4	93.59
RDA	IH-18	ROBO1	Roundabout homolog 1	180.8	99.7	4	2.3	197.01
RDA	IH-18	NCOA3	Nuclear receptor coactivator 3	155.2	99.7	3	3.0	30.57
RDA	IH-18	WNK2	Serine/threonine-protein kinase WNK2	242.5	99.6	3	2.1	140.37
RDA	IH-18	GCN1L	Translational activator GCN1	292.6	99.4	4	2.1	136.68
RDA	IH-18	RRBP1	Ribosome-binding protein 1	152.4	99.2	2	1.6	49.35
RDA	IH-18	PRAX	Periaxin	154.8	98.7	1	0.5	193.48
RDA	IH-18	FAT3	Protocadherin Fat 3	505.2	98.7	3	0.9	100.24
RDA	IH-18	PDC6I	Programmed cell death 6-interacting protein	96.0	98.4	2	2.0	31.54
RDA	IH-18	SFR19	Splicing factor, arginine/serine-rich 19	139.2	98.4	3	3.4	134.63
RDA	IH-18	LMOD3	Leiomodin-3	64.9	98.3	3	5.7	129.84
RDA	IH-18	LTBP1	Latent-transforming growth factor beta-binding protein 1	186.7	97.9	2	1.4	74.46
RDA	IH-18	PPM1D	Protein phosphatase 1D	66.6	97.7	2	3.5	127.05
RDA	IH-18	MRP4	Multidrug resistance-associated protein 4	149.4	97.7	2	1.8	116.07
RDA	IH-18	TGM1	Protein-glutamine gamma-glutamyltransferase K	89.7	97.7	1	1.2	188.17
RDA	IH-18	NEK4	Serine/threonine-protein kinase Nek4	94.5	97.3	3	5.1	138.97
RDA	IH-18	DPOLN	DNA polymerase nu	100.2	97.2	2	3.1	48.52
RDA	IH-18	RGAG1	Retrotransposon gag domain-containing protein 1	144.2	97.1	2	2.3	95.17
RDA	IH-18	ERIC3	Glutamate-rich protein 3	168.4	97.0	1	0.9	76.23
RDA	IH-18	AHNK2	Protein AHNAK2	616.2	96.9	3	0.9	117.27
RDA	IH-18	RPRD2	Regulation of nuclear pre-mRNA domain-containing protein 2	155.9	96.7	3	3.2	152.76
RDA	IH-18	GON4L	GON-4-like protein	248.5	96.3	3	1.5	158.24
RDA	IH-18	KANK3	KN motif and ankyrin repeat domain-containing protein 3	88.4	96.3	1	1.4	183.96
RDA	IH-18	ZAN	Zonadhesin	305.5	96.1	1	0.3	182.97
RDA	IH-18	WWC2	Protein WWC2	133.8	95.9	2	1.8	217.85
RDA	IH-18	HMCN1	Hemicentin-1	613.0	95.8	2	0.4	176.24
RDA	IH-18	TDRD6	Tudor domain-containing protein 6	236.4	95.6	3	1.5	159.96
RDA	IH-18	MADD	MAP kinase-activating death domain protein	183.2	95.5	3	2.6	78.35
RDA	IH-18	MYH15	Myosin-15	224.5	95.5	3	2.5	116.57
RDA	IH-18	BICD2	Protein bicaudal D homolog 2	93.5	95.4	2	3.8	154.91
RDA	IH-18	SETB1	Histone-lysine N-methyltransferase SETDB1	143.1	95.4	1	0.8	98.69
RDA	IH-18	MON2	Protein MON2 homolog	190.4	95.3	1	0.9	101.99
RDA	IH-18	APC	Adenomatous polyposis coli protein	311.5	95.2	3	1.3	161.37
RDA	IH-18	MDC1	Mediator of DNA damage checkpoint protein 1	226.5	95.0	2	1.4	166.14
RDA	IH-18	MYH6	Myosin-6	223.6	94.9	2	2.1	105.12
RDA	IH-18	NOXIN	Nitric oxide-inducible gene protein	111.5	94.8	2	1.7	66.04
RDA	IH-18	TNC18	Trinucleotide repeat-containing gene 18 protein	314.3	94.8	1	0.3	41.34
RDA	IH-18	UT14C	U3 small nucleolar RNA-associated protein 14 homolog C	87.1	94.7	1	0.9	274.13
RDA	IH-18	NR1D2	Nuclear receptor subfamily 1 group D member 2	64.6	94.2	1	4.0	68.28
RDA	IH-18	MYH2	Myosin-2	222.9	94.0	2	2.2	47.70
RDA	IH-18	FA71A	Protein FAM71A	63.1	93.8	1	2.4	14.72
RDA	IH-18	LRP2	Low-density lipoprotein receptor-related protein 2	521.6	93.5	2	0.5	85.90
RDA	IH-18	CHFR	E3 ubiquitin-protein ligase CHFR	73.3	93.4	2	5.6	113.20
RDA	IH-18	CO7A1	Collagen alpha-1(VII) chain	295.0	93.2	1	0.4	26.57
RDA	IH-18	UHRF2	E3 ubiquitin-protein ligase UHRF2	89.9	93.2	4	3.4	261.77
RDA	IH-18	PALM3	Paralemmin-3	71.7	93.1	1	1.9	82.85
RDA	IH-18	PEAK1	Pseudopodium-enriched atypical kinase 1	193.0	93.0	2	0.9	36.47
RDA	IH-18	TMF1	TATA element modulatory factor	122.8	92.9	1	0.9	4.49
RDA	IH-18	PCD15	Protocadherin-15	215.9	92.9	1	0.7	116.86
RDA	IH-18	ADCY5	Adenylate cyclase type 5	138.8	92.5	1	1.2	6.56
RDA	IH-18	CHD6	Chromodomain-helicase-DNA-binding protein 6	305.2	92.4	1	0.3	219.64
RDA	IH-18	SPAG1	Sperm-associated antigen 1	103.6	92.4	3	2.6	156.87
RDA	IH-18	SPTN5	Spectrin beta chain, non-erythrocytic 5	416.6	92.1	2	0.6	84.50
RDA	IH-18	HECD1	E3 ubiquitin-protein ligase HECTD1	289.2	92.1	2	0.8	116.16
RDA	IH-18	MAGD4	Melanoma-associated antigen D4	81.3	92.1	1	2.6	55.32
RDA	IH-18	MIO	WD repeat-containing protein mio	98.5	91.9	1	0.8	267.62
RDA	IH-18	SP100	Nuclear autoantigen Sp-100	100.4	91.9	2	2.7	95.91
RDA	IH-18	TPC12	Trafficking protein particle complex subunit 12	79.3	91.8	1	1.4	158.47
RDA	IH-18	F179B	Protein FAM179B	189.2	91.7	3	3.1	104.03
RDA	IH-18	ATS12	A disintegrin and metalloproteinase with thrombospondin motifs 12	177.6	91.7	1	0.5	26.53
RDA	IH-18	CO4A1	Collagen alpha-1(IV) chain	160.5	91.6	1	1.0	148.01
RDA	IH-18	PRUN2	Protein prune homolog 2	340.4	91.6	3	1.0	133.15
RDA	IH-18	CO5A2	Collagen alpha-2(V) chain	144.8	91.3	2	2.0	69.22
RDA	IH-18	T132D	Transmembrane protein 132D	122.2	90.8	1	0.7	78.59
RDA	IH-18	HMCN2	Hemicentin-2	542.3	90.8	3	0.7	219.74
RDA	IH-18	SEM4F	Semaphorin-4F	83.5	90.7	2	2.6	234.85
RDA	IH-18	CAC1C	Voltage-dependent L-type calcium channel subunit alpha-1C	248.8	90.4	2	0.8	190.80
RDA	IH-18	A20A3	Ankyrin repeat domain-containing protein 20A3	94.0	90.1	1	1.1	49.95
RDA	IH-18	CIC	Protein capicua homolog	163.7	90.0	2	1.9	224.49
RDA	IH-18	DAPLE	Protein Daple	228.1	90.0	2	1.1	67.07
RDA	IH-18	TACC2	Transforming acidic coiled-coil-containing protein 2	309.2	89.9	2	0.8	125.62
RDA	IH-18	NIBAN	Protein Niban	103.1	89.9	1	1.1	182.90
RDA	IH-18	ABCA5	ATP-binding cassette sub-family A member 5	186.4	89.8	1	0.6	241.34
RDA	IH-18	UBX11	UBX domain-containing protein 11	57.3	89.5	1	2.1	91.92
RDA	IH-18	TSH1	Teashirt homolog 1	117.8	89.4	1	0.7	99.56
RDA	IH-18	SPTN1	Spectrin alpha chain, non-erythrocytic 1	284.4	89.4	2	0.6	181.73
RDA	IH-18	PLEC	Plectin	531.5	89.2	5	1.0	118.31
RDA	IH-18	ZBT47	Zinc finger and BTB domain-containing protein 47	82.7	89.0	2	3.9	111.03
RDA	IH-18	KMT2E	Histone-lysine N-methyltransferase 2E	204.8	88.9	1	0.4	150.28
RDA	IH-18	CDCA2	Cell division cycle-associated protein 2	112.6	88.7	1	0.8	116.68
RDA	IH-18	EIFCL	Eukaryotic translation initiation factor 3 subunit C-like protein	105.4	88.7	1	1.1	239.81
RDA	IH-18	SVEP1	Sushi, von Willebrand factor type A, EGF and pentraxin domain-containing protein 1	389.9	88.6	1	0.4	87.50
RDA	IH-18	AT2B2	Plasma membrane calcium-transporting ATPase 2	136.8	88.2	2	1.7	300.13
RDA	IH-18	KIF3C	Kinesin-like protein KIF3C	89.4	88.2	2	4.5	72.06
RDA	IH-18	MRP3	Canalicular multispecific organic anion transporter 2	169.2	87.9	1	1.2	15.10
RDA	IH-18	MAST4	Microtubule-associated serine/threonine-protein kinase 4	284.2	87.7	2	0.7	185.05
RDA	IH-18	RN213	E3 ubiquitin-protein ligase RNF213	591.0	87.6	3	0.8	59.42
RDA	IH-18	GRAP1	GRIP1-associated protein 1	95.9	87.5	3	5.0	135.63
RDA	IH-18	MY18B	Unconventional myosin-XVIIIb	285.0	87.3	2	1.1	225.54
RDA	IH-18	CROL3	Putative ciliary rootlet coiled-coil protein-like 3 protein	248.2	87.2	1	0.6	92.76
RDA	IH-18	FYCO1	FYVE and coiled-coil domain-containing protein 1	166.9	87.0	2	1.2	92.13
RDA	IH-18	ARG28	Rho guanine nucleotide exchange factor 28	191.8	87.0	1	0.5	31.05
RDA	IH-18	ACTN2	Alpha-actinin-2	103.8	86.9	3	4.8	142.46
RDA	IH-18	DJC13	DnaJ homolog subfamily C member 13	254.3	86.6	1	0.3	33.93
RDA	IH-18	ARI4A	AT-rich interactive domain-containing protein 4A	142.7	86.6	5	5.8	158.29
RDA	IH-18	CO1A1	Collagen alpha-1(I) chain	138.9	86.3	2	2.0	183.40
RDA	IH-18	NRK	Nik-related protein kinase	178.4	86.2	1	0.8	125.29
RDA	IH-18	PRP16	Pre-mRNA-splicing factor ATP-dependent RNA helicase PRP16	140.4	86.1	3	2.9	83.46
RDA	IH-18	ATX10	Ataxin-10	53.5	86.0	1	2.3	102.02
RDA	IH-18	TNR6B	Trinucleotide repeat-containing gene 6B protein	193.9	85.9	1	0.5	11.25
RDA	IH-18	TTK	Dual specificity protein kinase TTK	97.0	85.8	1	0.8	168.09
RDA	IH-18	MSH3	DNA mismatch repair protein Msh3	127.3	85.7	3	2.5	153.63
RDA	IH-18	ETV3	ETS translocation variant 3	57.0	85.5	3	5.3	124.97
RDA	IH-18	BCORL	BCL-6 corepressor-like protein 1	182.4	85.5	2	1.2	200.65
RDA	IH-18	NAV1	Neuron navigator 1	202.3	85.4	3	1.9	26.36
RDA	IH-18	AUTS2	Autism susceptibility gene 2 protein	138.9	85.3	2	1.7	76.08
RDA	IH-18	DYHC2	Cytoplasmic dynein 2 heavy chain 1	492.3	85.2	2	0.3	240.43
RDA	IH-18	ITAD	Integrin alpha-D	126.7	85.0	1	0.7	2.50
RDA	IH-18	BIG2	Brefeldin A-inhibited guanine nucleotide-exchange protein 2	201.9	84.9	1	1.2	7.24
RDA	IH-18	GOLM1	Golgi membrane protein 1	45.3	84.9	1	4.0	152.38
RDA	IH-18	C1TC	C-1-tetrahydrofolate synthase, cytoplasmic	101.5	84.8	1	1.7	86.49
RDA	IH-18	CE128	Centrosomal protein of 128 kDa	127.9	84.6	4	4.1	167.61
RDA	IH-18	IASPP	RelA-associated inhibitor	89.0	84.6	1	1.0	316.46
RDA	IH-18	NOTC2	Neurogenic locus notch homolog protein 2	265.2	84.6	1	0.6	112.10
RDA	IH-18	RET3	Retinol-binding protein 3	135.3	84.5	2	2.8	85.25
RDA	IH-18	PPR3F	Protein phosphatase 1 regulatory subunit 3F	82.7	84.5	1	2.0	27.45
RDA	IH-18	ZN644	Zinc finger protein 644	149.5	84.4	3	2.3	169.58
RDA	IH-18	4F2	4F2 cell-surface antigen heavy chain	68.0	84.1	2	3.5	244.74
RDA	IH-18	GRIA3	Glutamate receptor 3	101.1	84.0	1	2.0	32.35
RDA	IH-18	LAMA2	Laminin subunit alpha-2	343.7	83.9	2	0.5	212.38
RDA	IH-18	GAPD1	GTPase-activating protein and VPS9 domain-containing protein 1	164.9	83.8	2	1.2	294.60
RDA	IH-18	AT2B1	Plasma membrane calcium-transporting ATPase 1	138.7	83.6	2	2.1	114.20
RDA	IH-18	AT12A	Potassium-transporting ATPase alpha chain 2	115.4	83.5	1	1.4	108.48
RDA	IH-18	ANR50	Ankyrin repeat domain-containing protein 50	155.8	83.4	1	0.4	99.78
RDA	IH-18	ARHGH	Rho guanine nucleotide exchange factor 17	221.5	83.3	4	3.0	114.72
RDA	IH-18	IL16	Pro-interleukin-16	141.7	83.1	1	1.1	93.23
RDA	IH-18	FOG2	Zinc finger protein ZFPM2	128.1	83.0	1	0.8	121.53
RDA	IH-18	NIPBL	Nipped-B-like protein	315.9	82.9	2	0.7	103.57
RDA	IH-18	SYNEM	Synemin	172.7	82.9	2	2.0	143.71
RDA	IH-18	KMT2D	Histone-lysine N-methyltransferase 2D	593.0	82.9	2	0.3	149.20
RDA	IH-18	GOGA3	Golgin subfamily A member 3	167.3	82.9	3	3.3	69.60
RDA	IH-18	MD1L1	Mitotic spindle assembly checkpoint protein MAD1	83.0	82.9	1	2.1	65.05
RDA	IH-18	ALKB8	Alkylated DNA repair protein alkB homolog 8	75.2	82.8	2	2.4	164.62
RDA	IH-18	MYH7B	Myosin-7B	221.3	82.6	1	0.4	227.11
RDA	IH-18	MYO15	Unconventional myosin-XV	395.0	82.4	2	0.6	65.23
RDA	IH-18	F135B	Protein FAM135B	155.7	82.4	1	0.4	20.92
RDA	IH-18	CTR9	RNA polymerase-associated protein CTR9 homolog	133.4	82.2	1	0.9	250.38
RDA	IH-18	CAC1B	Voltage-dependent N-type calcium channel subunit alpha-1B	262.3	81.9	2	1.0	81.06
RDA	IH-18	DCDC2	Doublecortin domain-containing protein 2	52.8	81.9	3	4.6	101.49
RDA	IH-18	KDM5A	Lysine-specific demethylase 5A	192.0	81.8	2	1.1	147.87
RDA	IH-18	RPTOR	Regulatory-associated protein of mTOR	148.9	81.6	2	1.8	58.49
RDA	IH-18	MTCL1	Microtubule cross-linking factor 1	209.4	81.6	1	0.5	151.98
RDA	IH-18	TIM	Protein timeless homolog	138.6	81.5	1	1.4	110.14
RDA	IH-18	NCKP5	Nck-associated protein 5	208.4	81.4	2	1.8	31.50
RDA	IH-18	EXD2	Exonuclease 3'-5' domain-containing protein 2	70.3	81.1	3	6.1	115.68
RDA	IH-18	NHS	Nance-Horan syndrome protein	179.0	81.0	3	1.8	224.46
RDA	IH-18	ANKH1	Ankyrin repeat and KH domain-containing protein 1	269.3	81.0	2	1.3	72.23
RDA	IH-18	APOB	Apolipoprotein B-100	515.3	81.0	1	0.3	185.92
RDA	IH-18	CAD20	Cadherin-20	88.9	80.8	3	4.6	127.26
RDA	IH-18	INT3	Integrator complex subunit 3	118.0	80.8	1	0.8	8.55
RDA	IH-18	ZBED4	Zinc finger BED domain-containing protein 4	130.2	80.2	1	1.4	130.87
RDA	IH-18	PK1L1	Polycystic kidney disease protein 1-like 1	315.2	80.2	2	0.8	106.87
RDA	IH-18	ANK3	Ankyrin-3	480.1	80.0	1	0.5	100.82

## Sheet: HW-26
Group	Sample	Accession	Protein	MW [kDa]	Score	Peptides	sequence coverage [%]	RMS90 [ppm]
RDA	HW-26	IGHA1	Ig alpha-1 chain C region	37.6	481.1	13	30.6	75.04
RDA	HW-26	CBPA1	Carboxypeptidase A1	47.1	347.7	9	23.4	92.98
RDA	HW-26	CBPB1	Carboxypeptidase B	47.3	340.7	6	15.6	76.20
RDA	HW-26	IGKC	Ig kappa chain C region	11.6	320.9	10	74.5	99.31
RDA	HW-26	CEL3A	Chymotrypsin-like elastase family member 3A	29.5	303.7	9	25.6	69.47
RDA	HW-26	CEL2A	Chymotrypsin-like elastase family member 2A	28.9	216.3	6	21.6	96.51
RDA	HW-26	AMY1	Alpha-amylase 1	57.7	212.7	7	11.2	52.09
RDA	HW-26	CONA1	Collagen alpha-1(XXIII) chain	51.9	185.0	6	13.3	64.04
RDA	HW-26	KIF7	Kinesin-like protein KIF7	150.5	176.5	5	3.4	155.48
RDA	HW-26	PLEC	Plectin	531.5	153.9	9	1.9	113.57
RDA	HW-26	MYCB2	E3 ubiquitin-protein ligase MYCBP2	509.8	152.7	9	1.9	114.22
RDA	HW-26	ARI1B	AT-rich interactive domain-containing protein 1B	236.0	147.4	3	2.1	84.76
RDA	HW-26	TACC2	Transforming acidic coiled-coil-containing protein 2	309.2	143.1	1	0.3	139.87
RDA	HW-26	COBA1	Collagen alpha-1(XI) chain	181.0	142.6	4	3.4	42.49
RDA	HW-26	MXRA5	Matrix-remodeling-associated protein 5	312.0	139.8	4	1.8	82.68
RDA	HW-26	PIGR	Polymeric immunoglobulin receptor	83.2	139.4	6	7.9	68.41
RDA	HW-26	PRKDC	DNA-dependent protein kinase catalytic subunit	468.8	136.4	8	1.6	133.56
RDA	HW-26	RYR2	Ryanodine receptor 2	564.2	134.3	8	1.7	85.98
RDA	HW-26	A1AT	Alpha-1-antitrypsin	46.7	133.0	4	10.5	99.61
RDA	HW-26	NRX1A	Neurexin-1	161.8	132.9	5	3.7	189.32
RDA	HW-26	TLN2	Talin-2	271.4	132.6	5	2.5	164.41
RDA	HW-26	DYST	Dystonin	860.1	131.8	10	1.3	137.29
RDA	HW-26	CLIP1	CAP-Gly domain-containing linker protein 1	162.1	128.3	3	1.7	86.10
RDA	HW-26	COBA2	Collagen alpha-2(XI) chain	171.7	127.3	4	2.9	141.19
RDA	HW-26	ATP7A	Copper-transporting ATPase 1	163.3	127.2	1	0.6	80.85
RDA	HW-26	TGM3	Protein-glutamine gamma-glutamyltransferase E	76.6	126.5	1	2.6	133.51
RDA	HW-26	TNR6C	Trinucleotide repeat-containing gene 6C protein	175.9	126.2	4	2.7	142.47
RDA	HW-26	ALMS1	Alstrom syndrome protein 1	460.7	124.9	4	1.2	179.81
RDA	HW-26	RHG21	Rho GTPase-activating protein 21	217.2	124.0	5	2.1	206.06
RDA	HW-26	AHNK2	Protein AHNAK2	616.2	121.7	8	1.6	122.80
RDA	HW-26	PK1L1	Polycystic kidney disease protein 1-like 1	315.2	120.9	5	1.4	90.58
RDA	HW-26	CHD6	Chromodomain-helicase-DNA-binding protein 6	305.2	120.2	4	1.8	98.08
RDA	HW-26	MYH2	Myosin-2	222.9	119.3	1	0.6	205.04
RDA	HW-26	KDM2A	Lysine-specific demethylase 2A	132.7	118.9	3	2.8	101.04
RDA	HW-26	ERIC3	Glutamate-rich protein 3	168.4	116.9	2	1.8	141.27
RDA	HW-26	ANR26	Ankyrin repeat domain-containing protein 26	196.2	115.8	3	1.3	73.03
RDA	HW-26	NFAT5	Nuclear factor of activated T-cells 5	165.7	115.7	1	0.8	69.06
RDA	HW-26	ATP7B	Copper-transporting ATPase 2	157.2	115.0	3	2.5	106.22
RDA	HW-26	RP1L1	Retinitis pigmentosa 1-like 1 protein	261.0	114.6	3	1.7	56.31
RDA	HW-26	ATRX	Transcriptional regulator ATRX	282.4	114.3	4	2.0	121.90
RDA	HW-26	CJ012	Uncharacterized protein C10orf12	137.1	112.9	3	3.4	34.78
RDA	HW-26	AKAP9	A-kinase anchor protein 9	453.4	112.5	6	1.3	125.06
RDA	HW-26	CCD66	Coiled-coil domain-containing protein 66	109.3	112.5	3	3.3	123.20
RDA	HW-26	STAR9	StAR-related lipid transfer protein 9	516.0	112.2	5	1.3	82.19
RDA	HW-26	TITIN	Titin	3813.7	112.0	19	0.6	127.19
RDA	HW-26	GCN1L	Translational activator GCN1	292.6	111.5	3	1.0	201.62
RDA	HW-26	RHG24	Rho GTPase-activating protein 24	84.2	111.2	2	2.1	79.13
RDA	HW-26	HERC1	Probable E3 ubiquitin-protein ligase HERC1	531.9	110.0	3	1.0	81.08
RDA	HW-26	BRCA2	Breast cancer type 2 susceptibility protein	384.0	109.8	4	1.1	187.93
RDA	HW-26	ZN106	Zinc finger protein 106	208.8	109.6	3	1.3	144.02
RDA	HW-26	HMCN1	Hemicentin-1	613.0	109.5	5	0.8	74.41
RDA	HW-26	COOA1	Collagen alpha-1(XXIV) chain	175.4	109.0	2	1.2	280.27
RDA	HW-26	MAML3	Mastermind-like protein 3	121.7	109.0	2	1.7	116.13
RDA	HW-26	SPTN4	Spectrin beta chain, non-erythrocytic 4	288.8	108.9	2	1.1	64.07
RDA	HW-26	DIDO1	Death-inducer obliterator 1	243.7	108.7	4	1.4	192.99
RDA	HW-26	ST5	Suppression of tumorigenicity 5 protein	126.4	108.4	4	3.5	183.45
RDA	HW-26	TEN3	Teneurin-3	300.8	108.4	5	2.1	153.97
RDA	HW-26	DYH7	Dynein heavy chain 7, axonemal	460.9	108.3	4	0.9	163.53
RDA	HW-26	MYH9	Myosin-9	226.4	107.9	4	2.0	150.95
RDA	HW-26	RYR1	Ryanodine receptor 1	564.8	107.9	4	0.8	69.85
RDA	HW-26	UTRO	Utrophin	394.2	107.7	4	1.1	192.19
RDA	HW-26	TALD3	Protein TALPID3	169.2	107.7	3	2.5	58.21
RDA	HW-26	KMT2C	Histone-lysine N-methyltransferase 2C	541.0	106.6	3	0.6	192.44
RDA	HW-26	RBP2	E3 SUMO-protein ligase RanBP2	358.0	106.3	3	1.0	210.51
RDA	HW-26	BDP1	Transcription factor TFIIIB component B'' homolog	293.7	106.0	3	1.3	154.91
RDA	HW-26	NAV2	Neuron navigator 2	268.0	106.0	2	0.7	65.30
RDA	HW-26	ASXL3	Putative Polycomb group protein ASXL3	241.8	105.7	1	0.4	194.20
RDA	HW-26	BSDC1	BSD domain-containing protein 1	47.1	105.5	1	2.3	231.89
RDA	HW-26	MINT	Msx2-interacting protein	402.0	104.9	5	1.3	125.28
RDA	HW-26	TRPM6	Transient receptor potential cation channel subfamily M member 6	231.6	104.5	1	0.4	316.56
RDA	HW-26	F208B	Protein FAM208B	268.7	104.5	2	0.6	176.92
RDA	HW-26	SLK	STE20-like serine/threonine-protein kinase	142.6	104.5	3	1.9	237.76
RDA	HW-26	PRC2B	Protein PRRC2B	242.8	104.4	3	1.7	98.97
RDA	HW-26	TDR15	Tudor domain-containing protein 15	221.6	104.3	3	1.3	105.10
RDA	HW-26	F186A	Protein FAM186A	262.6	104.0	3	1.3	116.62
RDA	HW-26	FLNC	Filamin-C	290.8	104.0	1	0.7	21.28
RDA	HW-26	PHLP1	PH domain leucine-rich repeat-containing protein phosphatase 1	184.6	103.9	3	2.3	191.69
RDA	HW-26	C144A	Coiled-coil domain-containing protein 144A	165.0	103.7	5	3.1	238.34
RDA	HW-26	VIP2	Inositol hexakisphosphate and diphosphoinositol-pentakisphosphate kinase 2	140.3	103.6	2	1.4	112.17
RDA	HW-26	OBSCN	Obscurin	867.9	103.6	3	0.5	95.64
RDA	HW-26	TUT4	Terminal uridylyltransferase 4	185.0	103.4	1	0.9	21.91
RDA	HW-26	CENPE	Centromere-associated protein E	316.2	103.4	6	2.4	81.38
RDA	HW-26	COPG1	Coatomer subunit gamma-1	97.7	102.5	2	1.5	74.39
RDA	HW-26	ANFY1	Ankyrin repeat and FYVE domain-containing protein 1	128.3	102.5	5	3.7	79.50
RDA	HW-26	NAV1	Neuron navigator 1	202.3	102.4	1	0.5	33.70
RDA	HW-26	UBR4	E3 ubiquitin-protein ligase UBR4	573.5	102.2	2	0.4	153.86
RDA	HW-26	CBP	CREB-binding protein	265.2	101.5	4	2.1	91.22
RDA	HW-26	CO3	Complement C3	187.0	101.3	1	0.3	203.13
RDA	HW-26	BD1L1	Biorientation of chromosomes in cell division protein 1-like 1	330.3	101.1	2	0.6	278.86
RDA	HW-26	ANR17	Ankyrin repeat domain-containing protein 17	274.1	101.0	2	1.3	77.14
RDA	HW-26	DJC13	DnaJ homolog subfamily C member 13	254.3	100.8	4	2.2	131.17
RDA	HW-26	RGPA1	Ral GTPase-activating protein subunit alpha-1	229.7	100.7	3	1.7	196.25
RDA	HW-26	KIF14	Kinesin-like protein KIF14	186.4	100.5	4	3.2	116.53
RDA	HW-26	PUR8	Adenylosuccinate lyase	54.9	100.4	2	3.5	114.41
RDA	HW-26	CROCC	Rootletin	228.4	100.2	1	0.6	17.52
RDA	HW-26	TT21B	Tetratricopeptide repeat protein 21B	150.8	100.0	3	2.2	81.19
RDA	HW-26	TULP4	Tubby-related protein 4	168.9	99.1	1	0.7	111.03
RDA	HW-26	ARHG2	Rho guanine nucleotide exchange factor 2	111.5	98.5	2	1.9	148.40
RDA	HW-26	SETX	Probable helicase senataxin	302.7	98.4	3	0.9	241.41
RDA	HW-26	CAC1G	Voltage-dependent T-type calcium channel subunit alpha-1G	262.3	98.2	1	0.3	106.57
RDA	HW-26	JHD2C	Probable JmjC domain-containing histone demethylation protein 2C	284.3	98.1	3	1.3	123.14
RDA	HW-26	MYPC2	Myosin-binding protein C, fast-type	128.0	98.1	1	0.6	162.55
RDA	HW-26	NDC1	Nucleoporin NDC1	76.3	98.1	1	1.3	25.18
RDA	HW-26	DNHD1	Dynein heavy chain domain-containing protein 1	533.3	97.8	3	0.5	187.97
RDA	HW-26	OBSL1	Obscurin-like protein 1	206.8	97.7	2	2.2	111.50
RDA	HW-26	NCOR2	Nuclear receptor corepressor 2	274.6	97.6	2	1.1	98.07
RDA	HW-26	SHAN3	SH3 and multiple ankyrin repeat domains protein 3	184.6	97.4	2	1.3	203.19
RDA	HW-26	STRN	Striatin	86.1	96.7	2	2.9	195.43
RDA	HW-26	APTX	Aprataxin	40.7	96.3	1	2.8	45.46
RDA	HW-26	COGA1	Collagen alpha-1(XVI) chain	157.7	96.2	1	0.4	111.59
RDA	HW-26	CI084	Uncharacterized protein C9orf84	165.1	96.0	1	0.8	12.74
RDA	HW-26	SPG20	Spartin	72.8	95.9	1	2.1	147.41
RDA	HW-26	TEX2	Testis-expressed sequence 2 protein	125.2	95.7	3	2.6	148.66
RDA	HW-26	CORA1	Collagen alpha-1(XXVII) chain	186.8	95.4	1	1.0	101.21
RDA	HW-26	CP3A4	Cytochrome P450 3A4	57.3	95.0	2	2.6	153.26
RDA	HW-26	HS74L	Heat shock 70 kDa protein 4L	94.5	94.7	2	2.4	224.23
RDA	HW-26	PDS5A	Sister chromatid cohesion protein PDS5 homolog A	150.7	94.7	1	0.7	100.31
RDA	HW-26	SAM9L	Sterile alpha motif domain-containing protein 9-like	184.4	94.7	2	1.2	190.35
RDA	HW-26	BEND2	BEN domain-containing protein 2	87.9	94.4	1	1.9	84.06
RDA	HW-26	ESPL1	Separin	233.0	94.3	2	1.0	33.24
RDA	HW-26	MYH3	Myosin-3	223.8	94.2	3	1.9	64.99
RDA	HW-26	ANK3	Ankyrin-3	480.1	94.1	1	0.3	153.39
RDA	HW-26	CAC1C	Voltage-dependent L-type calcium channel subunit alpha-1C	248.8	94.1	3	1.5	106.91
RDA	HW-26	SYNE2	Nesprin-2	795.9	93.5	3	0.5	206.39
RDA	HW-26	CC74A	Coiled-coil domain-containing protein 74A	41.6	93.3	3	7.9	105.32
RDA	HW-26	DYH2	Dynein heavy chain 2, axonemal	507.4	93.3	2	0.4	69.92
RDA	HW-26	PHF3	PHD finger protein 3	229.3	93.3	2	0.9	33.60
RDA	HW-26	SETBP	SET-binding protein	174.9	93.3	2	1.6	171.88
RDA	HW-26	KCNB1	Potassium voltage-gated channel subfamily B member 1	95.8	93.2	2	3.4	121.53
RDA	HW-26	PRP4B	Serine/threonine-protein kinase PRP4 homolog	116.9	93.2	1	0.8	113.79
RDA	HW-26	PDE3B	cGMP-inhibited 3',5'-cyclic phosphodiesterase B	124.3	93.0	3	2.6	193.03
RDA	HW-26	FLNA	Filamin-A	280.6	92.9	2	1.3	86.77
RDA	HW-26	CE350	Centrosome-associated protein 350	350.7	92.8	2	0.8	171.96
RDA	HW-26	COEA1	Collagen alpha-1(XIV) chain	193.4	92.8	1	0.9	155.25
RDA	HW-26	ZN469	Zinc finger protein 469	409.9	92.2	3	1.1	192.68
RDA	HW-26	STAG2	Cohesin subunit SA-2	141.2	92.1	3	4.6	40.71
RDA	HW-26	T132C	Transmembrane protein 132C	121.7	92.1	2	2.3	120.94
RDA	HW-26	UN13C	Protein unc-13 homolog C	250.8	91.6	2	1.2	177.70
RDA	HW-26	TDRD3	Tudor domain-containing protein 3	73.1	91.5	1	1.7	89.42
RDA	HW-26	PDE6C	Cone cGMP-specific 3',5'-cyclic phosphodiesterase subunit alpha'	99.1	91.3	2	2.0	307.30
RDA	HW-26	COG3	Conserved oligomeric Golgi complex subunit 3	94.0	90.8	1	1.2	95.24
RDA	HW-26	ADCY1	Adenylate cyclase type 1	123.4	90.8	2	1.6	97.84
RDA	HW-26	ZEP1	Zinc finger protein 40	296.7	90.7	1	0.4	57.32
RDA	HW-26	M3K15	Mitogen-activated protein kinase kinase kinase 15	147.3	90.4	2	1.5	80.38
RDA	HW-26	CAD23	Cadherin-23	369.3	90.2	1	0.1	117.15
RDA	HW-26	AKP13	A-kinase anchor protein 13	307.4	90.1	2	0.9	90.05
RDA	HW-26	ADAM2	Disintegrin and metalloproteinase domain-containing protein 2	82.4	90.1	1	1.1	76.21
RDA	HW-26	RHG20	Rho GTPase-activating protein 20	132.5	90.0	1	0.5	224.06
RDA	HW-26	SPEF2	Sperm flagellar protein 2	209.7	89.8	2	0.9	80.15
RDA	HW-26	AASS	Alpha-aminoadipic semialdehyde synthase, mitochondrial	102.1	89.8	1	1.1	120.46
RDA	HW-26	FLNB	Filamin-B	278.0	89.7	1	0.7	47.22
RDA	HW-26	SYMPK	Symplekin	141.1	89.6	2	2.0	158.72
RDA	HW-26	IGJ	Immunoglobulin J chain	18.1	88.9	2	10.7	199.89
RDA	HW-26	AHNK	Neuroblast differentiation-associated protein AHNAK	628.7	88.8	3	0.5	165.89
RDA	HW-26	GSC1L	GLTSCR1-like protein	115.0	88.7	1	0.7	132.72
RDA	HW-26	BAHC1	BAH and coiled-coil domain-containing protein 1	276.8	88.6	3	1.2	308.68
RDA	HW-26	HYOU1	Hypoxia up-regulated protein 1	111.3	88.5	1	1.1	206.03
RDA	HW-26	ZN536	Zinc finger protein 536	141.3	88.5	1	0.4	348.13
RDA	HW-26	MAP4	Microtubule-associated protein 4	120.9	88.5	2	3.0	127.27
RDA	HW-26	LRP1	Prolow-density lipoprotein receptor-related protein 1	504.3	88.0	1	0.2	171.07
RDA	HW-26	SSH1	Protein phosphatase Slingshot homolog 1	115.4	87.9	1	2.0	108.83
RDA	HW-26	APC1	Anaphase-promoting complex subunit 1	216.4	87.8	2	1.2	185.90
RDA	HW-26	EXPH5	Exophilin-5	222.4	87.7	1	0.4	36.42
RDA	HW-26	FBX10	F-box only protein 10	105.1	87.7	1	1.3	88.44
RDA	HW-26	CASP7	Caspase-7	34.3	87.5	2	7.6	27.69
RDA	HW-26	NOP56	Nucleolar protein 56	66.0	87.4	3	3.5	163.99
RDA	HW-26	S38A8	Putative sodium-coupled neutral amino acid transporter 8	46.7	87.4	1	1.1	305.08
RDA	HW-26	BIRC6	Baculoviral IAP repeat-containing protein 6	529.9	87.4	1	0.2	241.92
RDA	HW-26	SCAFB	Protein SCAF11	164.6	87.3	1	0.6	3.26
RDA	HW-26	ANK2	Ankyrin-2	433.4	87.2	3	0.8	116.76
RDA	HW-26	K1107	Uncharacterized protein KIAA1107	155.6	87.1	3	2.8	69.36
RDA	HW-26	HMCN2	Hemicentin-2	542.3	86.9	2	0.5	124.87
RDA	HW-26	RHG32	Rho GTPase-activating protein 32	230.4	86.9	1	0.5	202.55
RDA	HW-26	PAX8	Paired box protein Pax-8	48.2	86.8	1	2.2	37.90
RDA	HW-26	GLI2	Zinc finger protein GLI2	167.7	86.8	2	1.6	118.05
RDA	HW-26	FXL19	F-box/LRR-repeat protein 19	75.7	86.7	1	1.0	235.15
RDA	HW-26	CO3A1	Collagen alpha-1(III) chain	138.5	86.7	1	0.8	52.90
RDA	HW-26	CBPC1	Cytosolic carboxypeptidase 1	138.4	86.6	1	0.6	31.46
RDA	HW-26	HNRPU	Heterogeneous nuclear ribonucleoprotein U	90.5	86.5	2	1.8	178.68
RDA	HW-26	FP100	Fanconi anemia-associated protein of 100 kDa	93.4	86.4	1	2.0	62.20
RDA	HW-26	COIA1	Collagen alpha-1(XVIII) chain	178.1	86.2	1	0.6	132.84
RDA	HW-26	SMG1	Serine/threonine-protein kinase SMG1	410.2	86.2	2	0.8	103.90
RDA	HW-26	GAPD1	GTPase-activating protein and VPS9 domain-containing protein 1	164.9	86.0	1	0.8	34.43
RDA	HW-26	FCGBP	IgGFc-binding protein	571.6	86.0	1	0.3	180.19
RDA	HW-26	PDE1C	Calcium/calmodulin-dependent 3',5'-cyclic nucleotide phosphodiesterase 1C	80.7	85.9	2	2.7	165.55
RDA	HW-26	GMIP	GEM-interacting protein	106.6	85.9	1	1.3	167.55
RDA	HW-26	NEBU	Nebulin	772.4	85.7	4	0.5	153.12
RDA	HW-26	ODO1	2-oxoglutarate dehydrogenase, mitochondrial	115.9	85.6	2	2.2	92.55
RDA	HW-26	FAT2	Protocadherin Fat 2	479.0	85.5	1	0.3	9.99
RDA	HW-26	VCIP1	Deubiquitinating protein VCIP135	134.2	85.5	1	0.7	17.79
RDA	HW-26	DHX8	ATP-dependent RNA helicase DHX8	139.2	85.5	1	0.5	124.83
RDA	HW-26	RN216	E3 ubiquitin-protein ligase RNF216	99.3	85.4	3	3.6	188.35
RDA	HW-26	HNRPM	Heterogeneous nuclear ribonucleoprotein M	77.5	85.2	1	2.6	36.89
RDA	HW-26	VP13B	Vacuolar protein sorting-associated protein 13B	448.4	85.2	1	0.5	144.80
RDA	HW-26	DYH8	Dynein heavy chain 8, axonemal	514.3	85.0	1	0.2	27.12
RDA	HW-26	GPSM1	G-protein-signaling modulator 1	74.5	84.8	3	5.9	78.87
RDA	HW-26	XPO1	Exportin-1	123.3	84.8	3	3.1	160.92
RDA	HW-26	NEU1B	E3 ubiquitin-protein ligase NEURL1B	59.2	84.6	2	3.1	192.77
RDA	HW-26	IF172	Intraflagellar transport protein 172 homolog	197.5	84.3	1	0.6	148.68
RDA	HW-26	DOCK1	Dedicator of cytokinesis protein 1	215.2	84.2	1	0.4	255.60
RDA	HW-26	RING2	E3 ubiquitin-protein ligase RING2	37.6	84.1	1	5.7	55.54
RDA	HW-26	CCAR2	Cell cycle and apoptosis regulator protein 2	102.8	84.1	1	2.0	124.29
RDA	HW-26	FAT3	Protocadherin Fat 3	505.2	83.8	1	0.3	156.19
RDA	HW-26	K1841	Uncharacterized protein KIAA1841	82.0	83.8	1	1.4	41.05
RDA	HW-26	ITPR3	Inositol 1,4,5-trisphosphate receptor type 3	303.9	83.7	2	0.5	217.24
RDA	HW-26	GOGA4	Golgin subfamily A member 4	261.0	83.6	2	1.1	30.16
RDA	HW-26	MYH7	Myosin-7	223.0	83.1	2	1.4	86.04
RDA	HW-26	PAX6	Paired box protein Pax-6	46.7	83.1	2	3.1	270.28
RDA	HW-26	UGGG2	UDP-glucose:glycoprotein glucosyltransferase 2	174.6	82.9	2	2.2	88.92
RDA	HW-26	ATX2	Ataxin-2	140.2	82.8	2	1.5	55.73
RDA	HW-26	R3HD2	R3H domain-containing protein 2	106.9	82.8	1	1.2	147.79
RDA	HW-26	CCD80	Coiled-coil domain-containing protein 80	108.1	82.7	1	1.1	121.86
RDA	HW-26	CDK13	Cyclin-dependent kinase 13	164.8	82.6	1	0.4	17.84
RDA	HW-26	NIN	Ninein	243.1	82.2	2	1.2	78.68
RDA	HW-26	CPNE9	Copine-9	61.8	82.2	1	1.4	156.84
RDA	HW-26	TP53B	Tumor suppressor p53-binding protein 1	213.4	81.8	1	0.9	8.72
RDA	HW-26	ADCYA	Adenylate cyclase type 10	187.0	81.6	1	0.7	26.60
RDA	HW-26	CJ071	Uncharacterized protein C10orf71	156.4	81.4	1	1.3	4.36
RDA	HW-26	TAB2	TGF-beta-activated kinase 1 and MAP3K7-binding protein 2	76.4	81.4	2	4.3	104.07
RDA	HW-26	SHRM3	Protein Shroom3	216.7	81.3	1	0.6	227.81
RDA	HW-26	SOX3	Transcription factor SOX-3	45.2	81.2	3	7.6	100.04
RDA	HW-26	EGLN1	Egl nine homolog 1	46.0	80.9	1	3.1	161.85
RDA	HW-26	MARF1	Meiosis arrest female protein 1	192.7	80.9	3	1.8	102.04
RDA	HW-26	SGOL2	Shugoshin-like 2	144.6	80.9	1	1.4	106.79
RDA	HW-26	FA83H	Protein FAM83H	127.0	80.7	3	3.3	98.95
RDA	HW-26	EFCC1	EF-hand and coiled-coil domain-containing protein 1	65.7	80.7	2	2.5	226.98
RDA	HW-26	VP13D	Vacuolar protein sorting-associated protein 13D	491.6	80.7	1	0.2	86.10
RDA	HW-26	HDX	Highly divergent homeobox	77.2	80.6	2	4.3	66.53
RDA	HW-26	LRP1B	Low-density lipoprotein receptor-related protein 1B	515.2	80.5	2	0.3	223.49
RDA	HW-26	ZEB2	Zinc finger E-box-binding homeobox 2	136.4	80.4	2	2.1	122.83
RDA	HW-26	DYH9	Dynein heavy chain 9, axonemal	511.6	80.4	4	1.3	107.60
RDA	HW-26	MCAF1	Activating transcription factor 7-interacting protein 1	136.3	80.4	1	1.3	48.21
RDA	HW-26	ERC6L	DNA excision repair protein ERCC-6-like	141.0	80.3	1	0.7	187.94
RDA	HW-26	UTY	Histone demethylase UTY	149.5	80.2	2	1.9	125.50
RDA	HW-26	SCN9A	Sodium channel protein type 9 subunit alpha	226.2	80.2	1	0.4	189.77
RDA	HW-26	NAT10	N-acetyltransferase 10	115.7	80.2	1	1.4	79.52
RDA	HW-26	AT134	Probable cation-transporting ATPase 13A4	133.9	80.2	1	0.9	1.58
RDA	HW-26	PHC2	Polyhomeotic-like protein 2	90.7	80.1	1	1.3	29.95
RDA	HW-26	TIAM2	T-lymphoma invasion and metastasis-inducing protein 2	190.0	80.1	1	0.5	159.26

## Sheet: GB-27
Group	Sample	Accession	Protein	MW [kDa]	Score	Peptides	sequence coverage [%]	RMS90 [ppm]
RDA	GB-27	CTRC	Chymotrypsin-C	29.5	263.4	6	16.0	126.24
RDA	GB-27	CEL3A	Chymotrypsin-like elastase family member 3A	29.5	260.5	6	18.1	34.13
RDA	GB-27	DMD	Dystrophin	426.5	236.1	13	3.3	169.59
RDA	GB-27	IGHA1	Ig alpha-1 chain C region	37.6	177.4	5	13.9	97.62
RDA	GB-27	GPR98	G-protein coupled receptor 98	692.6	167.1	7	1.4	100.54
RDA	GB-27	HERC2	E3 ubiquitin-protein ligase HERC2	526.9	151.0	7	1.3	94.65
RDA	GB-27	UBP34	Ubiquitin carboxyl-terminal hydrolase 34	404.0	149.0	6	1.5	172.73
RDA	GB-27	DYH3	Dynein heavy chain 3, axonemal	470.5	145.7	7	2.0	78.02
RDA	GB-27	ATP7B	Copper-transporting ATPase 2	157.2	143.0	3	2.3	255.85
RDA	GB-27	VP13C	Vacuolar protein sorting-associated protein 13C	422.1	140.5	7	1.8	160.31
RDA	GB-27	ARHGB	Rho guanine nucleotide exchange factor 11	167.6	139.7	5	3.5	179.40
RDA	GB-27	DYHC1	Cytoplasmic dynein 1 heavy chain 1	532.1	139.0	6	1.5	170.78
RDA	GB-27	MY18B	Unconventional myosin-XVIIIb	285.0	136.9	6	2.8	86.33
RDA	GB-27	COBL1	Cordon-bleu protein-like 1	131.7	135.5	3	1.5	136.00
RDA	GB-27	MYH13	Myosin-13	223.5	134.0	4	1.8	258.42
RDA	GB-27	K1107	Uncharacterized protein KIAA1107	155.6	133.2	5	3.5	154.64
RDA	GB-27	BIRC6	Baculoviral IAP repeat-containing protein 6	529.9	130.9	6	1.2	169.95
RDA	GB-27	CO4A6	Collagen alpha-6(IV) chain	163.7	129.0	2	1.5	36.13
RDA	GB-27	KI67	Antigen KI-67	358.5	128.6	3	1.2	81.51
RDA	GB-27	CUX2	Homeobox protein cut-like 2	161.6	127.8	1	0.5	30.75
RDA	GB-27	MA2B1	Lysosomal alpha-mannosidase	113.7	124.3	2	3.2	91.55
RDA	GB-27	WDFY4	WD repeat- and FYVE domain-containing protein 4	353.4	123.4	2	0.6	80.24
RDA	GB-27	PCLO	Protein piccolo	552.9	122.8	6	1.1	139.85
RDA	GB-27	MPDZ	Multiple PDZ domain protein	221.5	122.8	5	2.3	115.17
RDA	GB-27	BRCA1	Breast cancer type 1 susceptibility protein	207.6	122.3	3	2.0	104.39
RDA	GB-27	RBM20	RNA-binding protein 20	134.3	122.1	3	2.7	219.93
RDA	GB-27	PININ	Pinin	81.6	119.8	2	3.5	67.43
RDA	GB-27	UTRO	Utrophin	394.2	118.8	5	1.5	103.24
RDA	GB-27	FLNA	Filamin-A	280.6	118.7	2	1.1	71.14
RDA	GB-27	HUWE1	E3 ubiquitin-protein ligase HUWE1	481.6	117.8	6	1.3	91.67
RDA	GB-27	CO6A6	Collagen alpha-6(VI) chain	247.0	117.7	2	1.3	251.03
RDA	GB-27	KMT2B	Histone-lysine N-methyltransferase 2B	293.3	117.3	2	1.0	89.33
RDA	GB-27	ARI1A	AT-rich interactive domain-containing protein 1A	241.9	116.9	4	2.8	82.33
RDA	GB-27	ANK3	Ankyrin-3	480.1	116.5	5	1.1	128.48
RDA	GB-27	CODA1	Collagen alpha-1(XIII) chain	69.9	116.5	1	1.8	231.61
RDA	GB-27	CORA1	Collagen alpha-1(XXVII) chain	186.8	116.4	2	1.0	238.92
RDA	GB-27	KMT2A	Histone-lysine N-methyltransferase 2A	431.5	116.1	3	1.0	74.80
RDA	GB-27	Z804A	Zinc finger protein 804A	136.8	115.7	3	2.6	112.21
RDA	GB-27	KI21A	Kinesin-like protein KIF21A	187.1	115.6	5	3.5	86.58
RDA	GB-27	CO6A3	Collagen alpha-3(VI) chain	343.5	115.4	4	1.1	63.71
RDA	GB-27	HMCN2	Hemicentin-2	542.3	115.0	5	0.8	189.29
RDA	GB-27	ACACB	Acetyl-CoA carboxylase 2	276.4	114.0	3	1.5	152.49
RDA	GB-27	TNC18	Trinucleotide repeat-containing gene 18 protein	314.3	113.7	3	0.8	162.29
RDA	GB-27	HBS1L	HBS1-like protein	75.4	112.6	2	5.4	61.93
RDA	GB-27	MYH2	Myosin-2	222.9	112.2	5	3.2	100.82
RDA	GB-27	MAP1B	Microtubule-associated protein 1B	270.5	111.9	3	1.4	83.31
RDA	GB-27	DYH1	Dynein heavy chain 1, axonemal	493.6	111.8	4	0.8	205.10
RDA	GB-27	UBP36	Ubiquitin carboxyl-terminal hydrolase 36	122.6	111.7	4	5.5	68.45
RDA	GB-27	PI4KA	Phosphatidylinositol 4-kinase alpha	231.2	111.1	1	0.6	16.52
RDA	GB-27	CC136	Coiled-coil domain-containing protein 136	134.0	111.1	3	2.6	134.36
RDA	GB-27	FA83H	Protein FAM83H	127.0	111.0	3	2.5	79.64
RDA	GB-27	CROCC	Rootletin	228.4	110.4	3	1.4	177.88
RDA	GB-27	RREB1	Ras-responsive element-binding protein 1	181.3	110.0	4	2.8	144.87
RDA	GB-27	ATM	Serine-protein kinase ATM	350.5	109.8	2	0.8	103.48
RDA	GB-27	LAMA1	Laminin subunit alpha-1	336.9	109.8	2	0.7	71.81
RDA	GB-27	UBR4	E3 ubiquitin-protein ligase UBR4	573.5	109.7	2	0.5	122.27
RDA	GB-27	SPTN2	Spectrin beta chain, non-erythrocytic 2	271.2	109.4	6	3.4	73.08
RDA	GB-27	DYST	Dystonin	860.1	109.4	8	1.4	89.62
RDA	GB-27	CLIP1	CAP-Gly domain-containing linker protein 1	162.1	109.2	2	1.1	146.11
RDA	GB-27	CC147	Coiled-coil domain-containing protein 147	103.4	108.9	3	6.4	102.67
RDA	GB-27	ZN536	Zinc finger protein 536	141.3	108.8	4	4.5	120.81
RDA	GB-27	DDX42	ATP-dependent RNA helicase DDX42	102.9	108.6	4	3.4	123.06
RDA	GB-27	LR16A	Leucine-rich repeat-containing protein 16A	151.5	108.6	2	1.2	142.38
RDA	GB-27	C1TC	C-1-tetrahydrofolate synthase, cytoplasmic	101.5	108.4	3	2.8	209.87
RDA	GB-27	CO2A1	Collagen alpha-1(II) chain	141.7	107.0	2	1.8	143.76
RDA	GB-27	KI18B	Kinesin-like protein KIF18B	94.2	106.9	3	3.5	166.77
RDA	GB-27	HMCN1	Hemicentin-1	613.0	106.4	3	0.7	46.72
RDA	GB-27	LAMC2	Laminin subunit gamma-2	130.9	106.4	2	2.3	145.31
RDA	GB-27	PTPRE	Receptor-type tyrosine-protein phosphatase epsilon	80.6	106.0	4	8.3	80.62
RDA	GB-27	PRG4	Proteoglycan 4	151.0	105.9	2	1.2	22.35
RDA	GB-27	MYOME	Myomegalin	264.9	105.3	6	2.9	40.62
RDA	GB-27	XIRP2	Xin actin-binding repeat-containing protein 2	382.1	104.3	6	1.7	68.04
RDA	GB-27	ANK2	Ankyrin-2	433.4	104.3	3	1.1	98.43
RDA	GB-27	FBN1	Fibrillin-1	312.0	103.5	3	0.7	202.20
RDA	GB-27	LR16C	Leucine-rich repeat-containing protein 16C	154.6	103.2	3	1.4	106.72
RDA	GB-27	NOL8	Nucleolar protein 8	131.5	103.0	2	2.4	94.63
RDA	GB-27	LRP5	Low-density lipoprotein receptor-related protein 5	179.0	102.7	2	1.8	122.77
RDA	GB-27	FREM2	FRAS1-related extracellular matrix protein 2	350.9	102.2	2	0.8	163.21
RDA	GB-27	MAST4	Microtubule-associated serine/threonine-protein kinase 4	284.2	102.2	3	1.1	183.36
RDA	GB-27	TLN2	Talin-2	271.4	101.3	1	0.5	117.14
RDA	GB-27	TNIP1	TNFAIP3-interacting protein 1	71.8	101.2	2	3.8	15.80
RDA	GB-27	RHG04	Rho GTPase-activating protein 4	105.0	101.1	2	2.7	61.62
RDA	GB-27	SPTB2	Spectrin beta chain, non-erythrocytic 1	274.4	100.9	2	1.3	116.63
RDA	GB-27	FLNB	Filamin-B	278.0	100.9	1	0.6	91.87
RDA	GB-27	LAMA3	Laminin subunit alpha-3	366.4	100.8	2	0.5	158.65
RDA	GB-27	ELMO3	Engulfment and cell motility protein 3	81.4	100.7	2	3.3	101.14
RDA	GB-27	MAP4	Microtubule-associated protein 4	120.9	100.5	1	0.9	17.99
RDA	GB-27	RHG06	Rho GTPase-activating protein 6	105.9	100.0	3	3.6	69.86
RDA	GB-27	NIN	Ninein	243.1	99.9	3	2.1	143.08
RDA	GB-27	VW5B1	von Willebrand factor A domain-containing protein 5B1	133.7	99.8	3	2.9	78.98
RDA	GB-27	CE164	Centrosomal protein of 164 kDa	164.2	99.6	2	1.8	185.71
RDA	GB-27	TALD3	Protein TALPID3	169.2	99.2	3	1.3	78.11
RDA	GB-27	SPD2A	SH3 and PX domain-containing protein 2A	125.2	98.7	1	0.7	187.23
RDA	GB-27	TESK1	Dual specificity testis-specific protein kinase 1	67.6	98.5	2	2.7	147.53
RDA	GB-27	GP179	Probable G-protein coupled receptor 179	257.2	98.5	3	1.5	154.13
RDA	GB-27	EXPH5	Exophilin-5	222.4	98.1	3	1.9	107.95
RDA	GB-27	PCDGM	Protocadherin gamma-C5	101.9	97.9	3	2.4	216.75
RDA	GB-27	RPGF6	Rap guanine nucleotide exchange factor 6	179.3	97.7	2	1.4	126.39
RDA	GB-27	K1109	Uncharacterized protein KIAA1109	555.1	97.4	3	0.6	134.32
RDA	GB-27	K2018	Basic helix-loop-helix domain-containing protein KIAA2018	241.5	97.3	3	1.6	164.39
RDA	GB-27	CP17A	Steroid 17-alpha-hydroxylase/17,20 lyase	57.3	97.2	2	5.3	61.81
RDA	GB-27	MCM10	Protein MCM10 homolog	98.1	97.0	1	0.8	77.00
RDA	GB-27	CE290	Centrosomal protein of 290 kDa	290.2	96.9	1	0.6	94.07
RDA	GB-27	DYHC2	Cytoplasmic dynein 2 heavy chain 1	492.3	96.9	2	0.4	63.49
RDA	GB-27	FRPD4	FERM and PDZ domain-containing protein 4	144.3	96.9	1	1.1	67.74
RDA	GB-27	CO4A3	Collagen alpha-3(IV) chain	161.7	96.9	2	1.8	190.36
RDA	GB-27	KDIS	Kinase D-interacting substrate of 220 kDa	196.4	96.8	3	2.5	94.78
RDA	GB-27	NMD3B	Glutamate receptor ionotropic, NMDA 3B	112.9	96.8	1	1.9	6.09
RDA	GB-27	PR14L	Protein PRR14L	237.2	96.7	2	1.2	66.15
RDA	GB-27	LPPRC	Leucine-rich PPR motif-containing protein, mitochondrial	157.8	96.5	1	0.8	62.03
RDA	GB-27	NCKX1	Sodium/potassium/calcium exchanger 1	121.3	96.3	2	2.0	152.87
RDA	GB-27	EVPL	Envoplakin	231.5	96.2	4	2.7	24.68
RDA	GB-27	TIAM2	T-lymphoma invasion and metastasis-inducing protein 2	190.0	96.0	2	1.6	99.59
RDA	GB-27	SURF4	Surfeit locus protein 4	30.4	96.0	1	6.3	15.00
RDA	GB-27	NBPFA	Neuroblastoma breakpoint family member 10	96.4	96.0	2	2.4	66.83
RDA	GB-27	ILVBL	Acetolactate synthase-like protein	67.8	95.9	2	3.2	73.66
RDA	GB-27	FMN2	Formin-2	180.0	95.5	3	2.6	171.17
RDA	GB-27	CBP	CREB-binding protein	265.2	95.4	2	0.8	277.70
RDA	GB-27	PPR26	Protein phosphatase 1 regulatory subunit 26	127.3	95.4	1	1.1	148.02
RDA	GB-27	SSPO	SCO-spondin	547.1	95.3	2	0.4	126.68
RDA	GB-27	PRC2B	Protein PRRC2B	242.8	95.3	2	0.8	134.94
RDA	GB-27	SAFB1	Scaffold attachment factor B1	102.6	95.0	2	2.4	71.67
RDA	GB-27	ABCA3	ATP-binding cassette sub-family A member 3	191.2	94.8	1	0.7	184.16
RDA	GB-27	ITA2	Integrin alpha-2	129.2	94.6	2	2.2	94.92
RDA	GB-27	ARH40	Rho guanine nucleotide exchange factor 40	164.6	94.5	3	2.8	208.82
RDA	GB-27	SYCP2	Synaptonemal complex protein 2	175.5	94.5	1	0.5	249.69
RDA	GB-27	PK1L1	Polycystic kidney disease protein 1-like 1	315.2	94.5	2	0.8	200.12
RDA	GB-27	MACF1	Microtubule-actin cross-linking factor 1, isoforms 1/2/3/5	837.8	94.3	2	0.3	158.34
RDA	GB-27	MYH4	Myosin-4	222.9	94.1	2	1.6	105.12
RDA	GB-27	IF140	Intraflagellar transport protein 140 homolog	165.1	94.0	2	1.4	193.84
RDA	GB-27	TLN1	Talin-1	269.6	93.9	2	0.6	141.21
RDA	GB-27	BCL9	B-cell CLL/lymphoma 9 protein	149.2	93.8	4	3.0	242.87
RDA	GB-27	TACC2	Transforming acidic coiled-coil-containing protein 2	309.2	93.5	2	1.1	70.72
RDA	GB-27	MYO16	Unconventional myosin-XVI	206.0	93.3	1	0.6	214.65
RDA	GB-27	TBX3	T-box transcription factor TBX3	79.3	93.3	2	4.8	83.56
RDA	GB-27	KMT2D	Histone-lysine N-methyltransferase 2D	593.0	93.2	3	0.7	127.00
RDA	GB-27	FGD6	FYVE, RhoGEF and PH domain-containing protein 6	160.7	93.2	1	1.2	32.80
RDA	GB-27	SHAN3	SH3 and multiple ankyrin repeat domains protein 3	184.6	93.1	1	0.6	149.88
RDA	GB-27	PCX1	Pecanex-like protein 1	258.5	93.0	4	2.3	116.14
RDA	GB-27	PLEC	Plectin	531.5	93.0	2	0.6	115.79
RDA	GB-27	P66A	Transcriptional repressor p66-alpha	68.0	92.5	1	2.8	130.09
RDA	GB-27	NUP98	Nuclear pore complex protein Nup98-Nup96	197.5	92.2	4	2.8	151.90
RDA	GB-27	TANC2	Protein TANC2	219.5	92.1	1	0.7	146.83
RDA	GB-27	RYR3	Ryanodine receptor 3	551.7	92.1	3	0.8	71.47
RDA	GB-27	TCOF	Treacle protein	152.0	92.1	3	2.4	63.46
RDA	GB-27	GP155	Integral membrane protein GPR155	96.9	91.7	2	1.7	134.70
RDA	GB-27	COMA1	Collagen alpha-1(XXII) chain	161.0	91.7	4	2.6	117.38
RDA	GB-27	RLGPB	Ral GTPase-activating protein subunit beta	166.7	91.7	1	0.8	168.80
RDA	GB-27	MXRA5	Matrix-remodeling-associated protein 5	312.0	91.5	3	1.3	79.79
RDA	GB-27	NU107	Nuclear pore complex protein Nup107	106.3	91.3	1	1.1	216.97
RDA	GB-27	CROL3	Putative ciliary rootlet coiled-coil protein-like 3 protein	248.2	90.9	4	2.2	161.51
RDA	GB-27	ABCAA	ATP-binding cassette sub-family A member 10	175.7	90.9	1	0.6	82.02
RDA	GB-27	PKHL1	Fibrocystin-L	465.4	90.9	2	0.4	75.46
RDA	GB-27	ASXL2	Putative Polycomb group protein ASXL2	153.7	90.8	2	2.0	33.94
RDA	GB-27	RBP2	E3 SUMO-protein ligase RanBP2	358.0	90.7	5	1.3	118.61
RDA	GB-27	ZEP1	Zinc finger protein 40	296.7	90.7	1	0.5	116.09
RDA	GB-27	WDR87	WD repeat-containing protein 87	333.0	90.3	3	0.9	190.70
RDA	GB-27	PDZD2	PDZ domain-containing protein 2	301.5	90.2	3	1.2	173.60
RDA	GB-27	NEK1	Serine/threonine-protein kinase Nek1	142.7	90.1	3	1.9	188.16
RDA	GB-27	MDN1	Midasin	632.4	90.0	2	0.2	51.78
RDA	GB-27	MYT1	Myelin transcription factor 1	122.3	89.9	1	1.0	87.12
RDA	GB-27	CENPE	Centromere-associated protein E	316.2	89.8	3	1.3	92.73
RDA	GB-27	KAD9	Adenylate kinase 9	221.3	89.5	2	1.6	47.84
RDA	GB-27	CAC1G	Voltage-dependent T-type calcium channel subunit alpha-1G	262.3	89.4	2	0.8	141.68
RDA	GB-27	SYHC	Histidine--tRNA ligase, cytoplasmic	57.4	89.4	2	3.5	80.35
RDA	GB-27	ATS1	A disintegrin and metalloproteinase with thrombospondin motifs 1	105.3	89.2	2	2.0	117.52
RDA	GB-27	DCBD1	Discoidin, CUB and LCCL domain-containing protein 1	77.9	89.0	2	2.5	153.10
RDA	GB-27	NCOR1	Nuclear receptor corepressor 1	270.0	88.9	2	1.1	121.78
RDA	GB-27	FBXW8	F-box/WD repeat-containing protein 8	67.4	88.9	2	4.2	231.89
RDA	GB-27	MTG2	Mitochondrial ribosome-associated GTPase 2	43.9	88.4	1	4.7	27.22
RDA	GB-27	ANO8	Anoctamin-8	135.9	88.4	1	1.7	77.71
RDA	GB-27	IF2GL	Putative eukaryotic translation initiation factor 2 subunit 3-like protein	51.2	88.2	1	2.8	89.00
RDA	GB-27	DNM1L	Dynamin-1-like protein	81.8	88.0	2	2.0	277.58
RDA	GB-27	ZN687	Zinc finger protein 687	129.4	88.0	3	1.9	232.14
RDA	GB-27	LMOD3	Leiomodin-3	64.9	87.8	1	2.5	6.14
RDA	GB-27	FGD5	FYVE, RhoGEF and PH domain-containing protein 5	159.8	87.8	1	0.7	19.33
RDA	GB-27	ZFHX3	Zinc finger homeobox protein 3	404.2	87.5	3	0.8	69.02
RDA	GB-27	MTOR	Serine/threonine-protein kinase mTOR	288.7	87.5	2	0.7	112.83
RDA	GB-27	NAV1	Neuron navigator 1	202.3	87.5	1	1.1	27.25
RDA	GB-27	KAD2	Adenylate kinase 2, mitochondrial	26.5	87.5	3	11.7	175.72
RDA	GB-27	PCNT	Pericentrin	377.8	87.4	3	1.2	218.11
RDA	GB-27	LZTR1	Leucine-zipper-like transcriptional regulator 1	94.7	87.3	2	3.0	93.83
RDA	GB-27	BRD8	Bromodomain-containing protein 8	135.3	87.3	1	0.6	105.28
RDA	GB-27	RP1L1	Retinitis pigmentosa 1-like 1 protein	261.0	87.3	1	0.8	21.33
RDA	GB-27	MROH7	Maestro heat-like repeat-containing protein family member 7	145.6	87.0	1	1.2	121.37
RDA	GB-27	DYH11	Dynein heavy chain 11, axonemal	520.7	86.8	3	0.6	44.97
RDA	GB-27	RIC3	Protein RIC-3	41.1	86.8	1	4.9	68.22
RDA	GB-27	LAP2	Protein LAP2	158.2	86.7	1	1.1	74.57
RDA	GB-27	CIC	Protein capicua homolog	163.7	86.4	1	0.8	159.66
RDA	GB-27	TTC3	E3 ubiquitin-protein ligase TTC3	229.7	86.4	1	0.6	150.73
RDA	GB-27	FLOT2	Flotillin-2	47.0	86.4	3	7.7	102.08
RDA	GB-27	DYH7	Dynein heavy chain 7, axonemal	460.9	86.3	4	0.9	140.25
RDA	GB-27	PPM1G	Protein phosphatase 1G	59.2	86.1	1	1.6	143.42
RDA	GB-27	CAC1S	Voltage-dependent L-type calcium channel subunit alpha-1S	212.2	85.9	2	1.1	28.33
RDA	GB-27	ARHGI	Rho guanine nucleotide exchange factor 18	130.7	85.9	1	1.0	13.61
RDA	GB-27	CC162	Coiled-coil domain-containing protein 162	103.8	85.8	1	1.2	14.91
RDA	GB-27	OSBL3	Oxysterol-binding protein-related protein 3	101.2	85.7	1	0.9	41.85
RDA	GB-27	GOGA3	Golgin subfamily A member 3	167.3	85.2	2	1.5	205.16
RDA	GB-27	BBS10	Bardet-Biedl syndrome 10 protein	80.8	85.0	1	1.8	30.17
RDA	GB-27	AIM1	Absent in melanoma 1 protein	188.6	84.8	3	2.0	118.85
RDA	GB-27	CNTLN	Centlein	161.5	84.2	1	0.6	93.43
RDA	GB-27	MDR3	Multidrug resistance protein 3	141.4	84.0	2	1.9	138.50
RDA	GB-27	CS068	Uncharacterized protein C19orf68	70.0	83.9	2	3.8	133.37
RDA	GB-27	KIF14	Kinesin-like protein KIF14	186.4	83.9	1	0.5	257.47
RDA	GB-27	BD1L1	Biorientation of chromosomes in cell division protein 1-like 1	330.3	83.9	3	1.2	127.60
RDA	GB-27	PTPRA	Receptor-type tyrosine-protein phosphatase alpha	90.5	83.7	2	2.2	255.34
RDA	GB-27	LPPR4	Lipid phosphate phosphatase-related protein type 4	82.9	83.6	1	2.4	109.19
RDA	GB-27	FCGBP	IgGFc-binding protein	571.6	83.4	3	0.6	46.31
RDA	GB-27	PTN13	Tyrosine-protein phosphatase non-receptor type 13	276.7	83.3	5	2.1	109.34
RDA	GB-27	FBF1	Fas-binding factor 1	125.4	83.2	2	1.5	137.98
RDA	GB-27	PHC1	Polyhomeotic-like protein 1	105.5	83.1	2	2.1	60.90
RDA	GB-27	MSRB2	Methionine-R-sulfoxide reductase B2, mitochondrial	19.5	83.1	2	12.1	258.54
RDA	GB-27	DCTN2	Dynactin subunit 2	44.2	82.9	2	5.5	111.69
RDA	GB-27	TDRD3	Tudor domain-containing protein 3	73.1	82.8	1	1.4	11.26
RDA	GB-27	AFF3	AF4/FMR2 family member 3	133.4	82.8	2	1.6	229.91
RDA	GB-27	TF3C1	General transcription factor 3C polypeptide 1	238.7	82.6	1	0.8	21.71
RDA	GB-27	FSIP1	Fibrous sheath-interacting protein 1	66.1	82.6	2	4.8	36.83
RDA	GB-27	QRIC2	Glutamine-rich protein 2	180.7	82.3	1	0.4	397.90
RDA	GB-27	SPS2L	SPATS2-like protein	61.7	82.1	2	3.0	187.82
RDA	GB-27	LAMA2	Laminin subunit alpha-2	343.7	82.0	1	0.2	92.09
RDA	GB-27	TDRD9	Putative ATP-dependent RNA helicase TDRD9	155.6	82.0	2	2.9	123.99
RDA	GB-27	SLK	STE20-like serine/threonine-protein kinase	142.6	82.0	2	1.5	15.57
RDA	GB-27	EI2BG	Translation initiation factor eIF-2B subunit gamma	50.2	81.9	2	6.4	122.88
RDA	GB-27	ATG2B	Autophagy-related protein 2 homolog B	232.6	81.9	1	0.3	234.45
RDA	GB-27	SCN5A	Sodium channel protein type 5 subunit alpha	226.8	81.8	1	0.4	186.32
RDA	GB-27	KLH29	Kelch-like protein 29	94.2	81.8	1	1.7	45.86
RDA	GB-27	RICTR	Rapamycin-insensitive companion of mTOR	192.1	81.8	2	1.2	145.28
RDA	GB-27	APOB	Apolipoprotein B-100	515.3	81.7	1	0.3	115.30
RDA	GB-27	ZN711	Zinc finger protein 711	86.2	81.6	2	3.7	109.90
RDA	GB-27	UBN2	Ubinuclein-2	146.0	81.5	2	2.3	148.08
RDA	GB-27	KDM3B	Lysine-specific demethylase 3B	191.5	81.3	1	0.6	50.42
RDA	GB-27	PARVA	Alpha-parvin	42.2	81.3	1	3.8	37.31
RDA	GB-27	UN45A	Protein unc-45 homolog A	103.0	81.2	2	2.6	94.93
RDA	GB-27	CNTN4	Contactin-4	113.4	81.1	1	1.0	150.19
RDA	GB-27	FRY	Protein furry homolog	338.7	81.1	3	0.9	113.11
RDA	GB-27	OLM2A	Olfactomedin-like protein 2A	73.0	81.1	1	1.2	28.58
RDA	GB-27	BLM	Bloom syndrome protein	158.9	81.0	1	0.6	303.17
RDA	GB-27	KALRN	Kalirin	340.0	80.9	1	0.3	258.05
RDA	GB-27	AKA12	A-kinase anchor protein 12	191.4	80.9	2	1.2	132.43
RDA	GB-27	CAHD1	VWFA and cache domain-containing protein 1	142.2	80.9	1	0.4	20.12
RDA	GB-27	SZT2	Protein SZT2	377.8	80.9	2	0.9	88.91
RDA	GB-27	FAT2	Protocadherin Fat 2	479.0	80.8	1	0.4	125.89
RDA	GB-27	OBSL1	Obscurin-like protein 1	206.8	80.7	4	3.1	110.23
RDA	GB-27	RYR2	Ryanodine receptor 2	564.2	80.4	1	0.4	39.45
RDA	GB-27	CR3L2	Cyclic AMP-responsive element-binding protein 3-like protein 2	57.4	80.3	1	1.9	88.96
RDA	GB-27	BSN	Protein bassoon	416.2	80.3	1	0.4	220.30
RDA	GB-27	RHG05	Rho GTPase-activating protein 5	172.4	80.3	1	0.5	201.07
RDA	GB-27	ZN292	Zinc finger protein 292	304.6	80.2	2	1.1	219.80

[truncated: 9 more sheets: EL-16, DL-29, DG-05, CO-20, CK-04, CA-21, BL-23, AS-22, AL-03]
